# Supplementary material for: Respiratory virus of severe pneumonia in South Korea: Prevalence and clinical implications
Source: PLoS One. 2018 Jun 18;13(6):e0198902. doi: 10.1371/journal.pone.0198902 (PMC6005478; doi:10.1371/journal.pone.0198902)
Supplement: S1 File — (XLSX) [file pone.0198902.s003.xlsx]

## Sheet: Review
Age	Sex	APACHE II	Month	Category	CLD_TBDL	DM	CKD	Immunesuppressant	Recentchemo	Hematologicmalig	CCI_Age	WBC	PLT	CRP	BAL_seg	BAL_lympho	BAL_CD4/CD8 ratio	Viral specimen from	Positive Viral from	New information from invasive	Viral specimen from invasive only	Viral specimen from noninvasive only	Viral specimen from both	Viral any	Viral_Influenza A	Viral_Influenza B	Viral_human parainfluenza 1	Viral_human parainfluenza 3	Viral_human respiratory syncytial A	Viral_human respiratory syncytial B	Viral_Adeno	RVP_1	RVP_2	RVP_3	RVP_4	RVP from	HD	In hospital mortality	Cause of Death	Pneumonia associated death	MICU_D	Change in management (viral)	Viral and bacterial coinfection	Composite bacteria
69	1	23	001	3	0	0	0	0	0	0	4	5950	184	3.19	92	2	.	1			1	2	2	0	0	0	0	0	0	0	0	1	0	0	0		48	0			11	.
60	2	32	002	3	0	4	0	0	0	0	4	7950	19	13.29	94	1	.	3	2	2	2	2	1	1	1	0	1	1	1	1	1	1	2	0	0		26	1	2	1	1	2	3	4
61	1	34	001	3	0	0	0	0	0	0	9	23500	156	20.67	79	1	.	1	1	1	1	2	2	1	0	0	0	0	0	7	0	1	0	0	0		44	0			14	0	1	0
57	1	20	002	3	0	0	0	0	0	0	7	6520	93	22.29	78	9	1	3			2	2	1	0	0	0	0	0	0	0	0	1	0	3	0		63	1	2	1	4	.
77	1	27	008	2	0	0	5	0	0	0	8	8920	122	21.53	.	.	.	1			1	2	2	0	0	0	0	0	0	0	0	1	0	0	0		20	0			3	.
62	1	33	009	3	0	0	0	0	0	0	8	1660	51	23.42	.	.	.	1			1	2	2	0	0	0	0	0	0	0	0	1	0	0	0		28	0			9	.
53	2	26	004	2	0	0	0	0	0	8	3	22080	65	5.38	86	3	0.405405	1			1	2	2	0	0	0	0	0	0	0	0	1	0	0	0		12	1			10	.
82	1	31	004	1	0	4	0	0	0	0	6	16620	182	2.88	.	.	.	3	2	2	2	2	1	1	1	0	1	1	1	1	1	1	2	0	0		33	1	5	0	33	1	3	1
68	1	15	008	1	0	4	0	0	0	0	4	5630	101	24.62	.	.	.	3			2	2	1	1	1	0	1	1	1	1	1	1	2	3	0		14	0			3	.
58	2	11	008	2	0	0	0	0	7	0	3	9520	275	4.67	24	15	3.52381	1			1	2	2	0	0	0	0	0	0	0	0	1	0	0	0		7	0			3	.	2
49	2	18	006	3	0	0	0	6	0	0	0	6700	279	4.11	37	18	.	1			1	2	2	0	0	0	0	0	0	0	0	1	0	0	0		85	0			25	.	2
29	1	22	003	2	0	0	5	0	0	0	2	1740	120	29.25	0	26	2.4	3	3	2	2	2	1	1	1	0	1	1	6	1	1	1	2	0	0		46	0			8	0	1	0
78	2	31	004	1	1	4	0	0	0	0	5	11870	173	14.73	63	0	1.43243	1			1	2	2	0	0	0	0	0	0	0	0	1	0	0	0		31	0			4	.
85	1	34	004	1	0	0	0	0	0	0	5	10450	79	6.2	16	18	1.37838	1	1	1	1	2	2	1	0	2	0	0	0	0	0	1	0	0	0		35	1	2	1	17	1	1	0
82	1	22	004	1	1	4	0	0	0	0	8	14770	175	0.71	52	11	.	1			1	2	2	0	0	0	0	0	0	0	0	1	0	0	0		33	0			14	.	2
69	1	29	002	3	0	0	0	0	0	0	4	13580	359	6.41	60	4	7.9	1			1	2	2	0	0	0	0	0	0	0	0	1	0	0	0		19	1			7	.
79	1	21	003	1	0	0	0	0	0	0	3	16790	341	28.07	48	32	0.627119	1			1	2	2	0	0	0	0	0	0	0	0	1	0	0	0		18	1			16	.
80	2	37	003	1	0	4	0	0	0	0	6	23660	354	22.72	80	10	0.893617	3			2	2	1	1	1	0	1	0	1	1	1	1	2	0	0		36	1			32	.
78	2	14	004	2	0	0	0	6	0	0	3	15050	240	19.46	60	6	.	3			2	2	1	1	1	0	1	1	1	1	1	1	2	0	0		68	1			33	.
55	1	35	011	3	0	0	0	0	0	8	3	120	14	31.91	10	3	.	1			1	2	2	0	0	0	0	0	0	0	0	1	0	0	0		49	0			12	.	2
59	1	20	005	1	0	0	0	0	0	8	3	286220	94	32.42	0	63	0.846154	3			2	2	1	1	1	0	1	1	1	1	1	1	2	0	0		31	0			4	.
54	1	40	006	1	0	4	0	0	0	0	2	3160	41	4.37	92	2	.	1			1	2	2	0	0	0	0	0	0	0	0	1	0	0	0		32	1			14	.
73	1	19	007	3	0	0	0	0	0	0	5	30200	181	5.21	.	.	.	3			2	2	1	1	1	0	1	0	1	0	1	1	2	0	0		46	1			26	.	2
63	1	12	007	3	0	0	0	0	0	0	4	22770	130	7	7	3	.	3			2	2	1	1	1	0	1	1	1	1	1	1	2	0	0		9	1			3	.
76	1	29	012	1	0	0	0	0	0	0	3	14710	192	4.99	35	12	0.714286	1			1	2	2	0	0	0	0	0	0	0	0	1	0	0	0		21	0			14	.
63	2	25	001	2	0	0	0	0	7	0	8	2630	201	14.92	7	28	.	1	1	1	1	2	2	1	0	0	0	0	6	0	0	1	0	0	0		41	0			9	0	1	0
69	2	20	003	2	0	0	0	6	0	0	2	19990	127	11.77	.	.	.	3	3	2	2	2	1	1	1	0	1	1	1	1	1	1	2	0	0		31	1	5	0	29	0	1	0
82	1	23	007	1	1	0	0	0	0	0	5	8000	66	20.08	.	.	.	1			1	2	2	0	0	0	0	0	0	0	0	1	0	0	0		11	0			5	.
74	1	22	007	1	0	4	5	0	0	0	7	13790	339	18.83	22	14	1.40741	1			1	2	2	0	0	0	0	0	0	0	0	1	0	0	0		106	1			42	.
70	1	33	009	2	0	0	0	0	0	8	5	10300	18	4.86	.	.	.	2			2	1	2	0	0	0	0	0	0	0	0	0	0	0	4		22	1	2	1	12	.
79	1	27	012	1	0	0	0	6	0	0	4	15910	125	9.54	.	.	.	1	1	1	1	2	2	1	0	0	0	0	6	0	0	1	0	0	0		49	0			12	0	1	0
70	1	19	005	2	0	0	0	0	0	0	9	20300	191	14.32	52	15	1.29412	1			1	2	2	0	0	0	0	0	0	0	0	1	0	0	0		46	1	2	1	34	.
78	1	11	006	1	0	0	0	0	0	0	3	16800	215	16.79	33	10	.	1	1	1	1	2	2	1	0	0	0	5	0	0	0	1	0	0	0		39	0			24	0	1	0
76	1	39	003	2	0	0	0	0	0	0	9	23200	362	24.96	.	.	.	1			1	2	2	0	0	0	0	0	0	0	0	1	0	0	0		20	0			19	.
56	1	35	001	2	0	0	0	0	0	0	3	10960	459	1.76	69	5	1.79167	1			1	2	2	0	0	0	0	0	0	0	0	1	0	0	0		81	0			9	.
63	1	24	008	2	0	0	0	0	0	0	8	3340	256	9.27			0.219512	1			1	2	2	0	0	0	0	0	0	0	0	1	0	0	0		43	1	2	1	18	.
58	1	25	006	2	0	0	0	0	0	0	7	20400	574	7.58	65	12	.	1			1	2	2	0	0	0	0	0	0	0	0	1	0	0	0		10	0			6	.
22	1	15	008	1	1	0	0	0	0	0	1	29200	485	19.25	.	.	.	1			1	2	2	0	0	0	0	0	0	0	0	1	0	0	0		86	1	2	1	15	.
67	1	23	007	2	0	0	0	0	0	0	8	11330	148	9.26	71	9	.	1			1	2	2	0	0	0	0	0	0	0	0	1	0	0	0		26	1	2	1	26	.
34	1	31	008	2	0	4	0	0	0	8	4	8480	35	7.48	57	14	.	1			1	2	2	0	0	0	0	0	0	0	0	1	0	0	0		75	1	1	0	34	.
59	1	25	004	2	0	0	0	0	0	0	8	17500	10.5	420	.	.	2.52174	3			2	2	1	0	0	0	0	0	0	0	0	1	2	0	0		22	0			2	.
27	1	33	009	3	0	0	5	6	0	0	3	400	81	31.53	82	7	0.5	1			1	2	2	0	0	0	0	0	0	0	0	1	0	0	0		87	0			18	.
79	1	18	011	1	1	0	0	0	0	0	5	17350	233	17.95	77	5	.	1			1	2	2	0	0	0	0	0	0	0	0	1	0	0	0		19	1	2	1	8	.
64	1	22	001	3	0	0	0	0	0	0	3	14830	310	0.69	7	19	1.78571	1			1	2	2	0	0	0	0	0	0	0	0	1	0	0	0		126	1	2	1	30	.
57	1	27	004	1	0	4	0	6	0	0	3	8100	81	21.81	.	.	0.843137	3			2	2	1	0	0	0	0	0	0	0	0	1	0	3	4		32	0			32	.
68	1	34	006	2	0	0	0	0	0	8	4	11660	37	9.76	33	57	.	1			1	2	2	0	0	0	0	0	0	0	0	1	0	0	0		20	1	2	1	5	.
69	1	29	005	3	0	0	0	6	0	0	2	14940	389	1.79	61	17	0.6	1			1	2	2	0	0	0	0	0	0	0	0	1	0	0	0		58	0			21	.
68	1	27	001	2	0	0	5	6	0	0	7	10410	11.7	115	67	23	0.5	1			1	2	2	0	0	0	0	0	0	0	0	1	0	0	0		14	1	16	0	13	.
27	1	31	012	3	0	0	0	0	0	8	2	9700	66	9.12	33	17	.	1			1	2	2	0	0	0	0	0	0	0	0	1	0	0	0		107	1	4	0	11	.
75	1	32	001	3	0	0	0	0	0	0	5	24500	135	7.41	63	2	1.27027	3	3	2	2	2	1	1	0	0	0	0	0	7	0	1	2	0	0		40	1	2	1	15	1	1	0
73	1	34	001	2	0	0	0	6	0	0	6	11800	160	8.83	62	22	1.66667	3	2	2	2	2	1	1	1	0	0	5	0	0	0	1	0	3	0		26	1	2	1	26	0	1	0
66	1	27	006	3	0	0	0	0	0	0	2	4200	66	25.91	85	2	0.36	1			1	2	2	0	0	0	0	0	0	0	0	1	0	0	0		33	1	14	1	14	.
58	1	18	008	3	0	0	0	0	0	0	3	16600	357	23.68	92	0	.	1			1	2	2	0	0	0	0	0	0	0	0	1	0	0	0		67	1	2	1	18	.
55	1	21	009	1	0	0	0	0	0	0	1	26190	222	7.24			0.630435	1			1	2	2	0	0	0	0	0	0	0	0	1	0	0	0		35	0			9	.
65	1	33	002	3	1	0	5	0	0	0	4	12670	221	7.93	71	12	.	1	1	1	1	2	2	1	1	0	0	0	0	0	0	1	0	0	0		65	1	2	1	5	3	3	8
64	1	30	010	2	1	0	5	0	0	0	5	8800	122	9.48	88	5	.	1			1	2	2	0	0	0	0	0	0	0	0	1	0	0	0		22	0			4	.
64	1	25	012	3	0	0	0	0	0	0	2	9100	112	15.5	87	2	2.61538	1			1	2	2	0	0	0	0	0	0	0	0	1	0	0	0		16	0			13	.
80	1	28	009	3	0	4	0	0	0	0	7	11800	131	17.63	78	2	.	1			1	2	2	0	0	0	0	0	0	0	0	1	0	0	0		265	1	14	0	10	.
77	1	29	001	3	0	0	0	0	0	8	6	2700	41	21.8			.	1			1	2	2	0	0	0	0	0	0	0	0	1	0	0	0		209	1	1	0	7	.
82	1	20	001	1	0	4	5	0	0	0	8	25700	322	33.51	19	78	.	1	1	1	1	2	2	1	0	0	0	0	6	0	0	1	0	0	0		32	1	4	0	9	0	1	0
61	1	29	001	3	1	0	0	0	0	0	6	9400	59	1.71			.	2			2	1	2	0	0	0	0	0	0	0	0	0	0	3	0		56	1	1	0	3	.
80	1	25	001	1	1	0	0	0	0	0	5	5960	121	1.22			.	2			2	1	2	0	0	0	0	0	0	0	0	0	0	3	0		39	0			12	.
76	1	24	007	1	1	0	0	0	0	0	5	12500	204	1.01	73	25	1.3125	1			1	2	2	0	0	0	0	0	0	0	0	1	0	0	0		14	1	14	0	8	.
63	1	31	010	3	0	4	0	0	0	0	8	8810	191	10.88	29	50	.	1			1	2	2	0	0	0	0	0	0	0	0	1	0	0	0		18	1	2	1	18	.
66	1	36	009	3	0	4	5	0	0	0	6	11700	19	10.4	32	3	.	1			1	2	2	0	0	0	0	0	0	0	0	1	0	0	0		27	1	1	0	7	.
65	1	36	011	2	1	0	0	0	0	0	9	18880	146	3.23			.	1			1	2	2	0	0	0	0	0	0	0	0	1	0	0	0		36	1	2	1	32	.
47	1	22	011	2	0	0	0	0	0	8	2	11810	40	6.22			0.666667	3			2	2	1	0	0	0	0	0	0	0	0	1	2	0	0		53	1	2	1	35	.
74	1	26	010	2	0	0	0	0	0	0	6	24300	112	6.72	87	1	.	1			1	2	2	0	0	0	0	0	0	0	0	1	0	0	0		61	1	2	1	39	.
76	1	30	007	2	0	0	0	0	0	0	4	5700	94	24.03	75	0	.	1			1	2	2	0	0	0	0	0	0	0	0	1	0	0	0		3	1	10	1	3	.
80	1	23	008	2	0	0	0	0	0	0	6	14800	292	5.68	73	14	0.704545	1			1	2	2	0	0	0	0	0	0	0	0	1	0	0	0		45	1	14	1	26	.
26	1	30	009	2	0	0	0	6	7	8	3	11290	150	18.75	82	5	.	3	3	2	2	2	1	1	0	0	0	0	6	0	0	1	0	0	4		55	0			12	5	3	12
64	1	23	001	1	0	0	0	0	0	0	3	13210	215	19.66	87	1	0.269231	1			1	2	2	0	0	0	0	0	0	0	0	1	0	0	0		46	0			10	.
64	1	14	012	1	0	0	0	0	0	0	2	15700	279	7.12	87	1	0.269231	3	2	2	2	2	1	1	1	0	0	0	0	0	0	1	2	0	0		46	0			7	3	1	0
72	1	22	004	2	1	4	5	0	0	0	9	13240	100	23.55			.	2			2	1	2	0	0	0	0	0	0	0	0	0	2	3	0		174	1	1	0	19	.
68	1	35	004	1	0	0	0	0	0	8	4	210	64	26.62	0	82	.	1			1	2	2	0	0	0	0	0	0	0	0	1	0	0	0		73	1	1	0	16	.
67	1	29	010	2	0	4	5	0	0	0	8	9120	172	28.92	88	3	1.93103	1			1	2	2	0	0	0	0	0	0	0	0	1	0	0	0		16	0			6	.
69	1	31	009	2	1	0	5	0	0	0	5	10830	122	6.03			.	1			1	2	2	0	0	0	0	0	0	0	0	1	0	0	0		30	0			4	.
42	1	32	012	2	0	0	0	6	0	0	6	11960	240	15.7	22	20	.	1			1	2	2	0	0	0	0	0	0	0	0	1	0	0	0		66	0			28	.
60	1	33	003	1	0	4	5	6	0	0	6	15390	366	18.86			.	1			1	2	2	0	0	0	0	0	0	0	0	1	0	0	0		24	1	2	1	21	.
30	1	23	005	3	0	0	0	0	0	8	2	6300	54	19.37	27	37	.	3			2	2	1	0	0	0	0	0	0	0	0	1	0	3	0		55	1	1	1	27	.
72	1	11	012	2	0	0	0	0	0	0	5	16700	340	11.34	86	3	0.508772	1			1	2	2	0	0	0	0	0	0	0	0	1	0	0	0		36	1	2	1	25	.
70	1	33	011	2	0	0	0	0	0	0	5	15.13	144	22.06	.	.	.	1			1	2	2	0	0	0	0	0	0	0	0	1	0	0	0		7	1	2	1	7	.
69	1	26	006	3	0	0	0	0	0	8	4	2960	92	0.24	71	2	0.756098	1			1	2	2	0	0	0	0	0	0	0	0	1	0	0	0		52	0			20	.
64	1	16	011	2	0	0	0	6	0	0	2	19010	241	12.72	84	0	.	1			1	2	2	0	0	0	0	0	0	0	0	1	0	0	0		81	0			7	.
63	1	17	004	1	0	0	0	0	0	0	2	39170	180	10.78	.	.	.	1			1	2	2	0	0	0	0	0	0	0	0	1	0	0	0		262	0			7	.	2
63	1	13	002	1	0	0	0	0	0	0	2	13360	309	8.8	.	.	.	3			2	2	1	1	1	0	1	0	1	1	1	1	2	0	0		262	0			18	.	2
67	1	31	002	2	0	0	0	0	7	0	8	3120	11	22.98	.	.	.	1			1	2	2	0	0	0	0	0	0	0	0	1	0	0	0		6	1			6	.	2
45	1	11	010	1	0	0	0	0	0	0	0	7510	180	6.89	47	14	1.65217	1			1	2	2	0	0	0	0	0	0	0	0	1	0	0	0		73	1			67	.	2
60	2	11	010	3	0	0	0	6	0	0	3	1260	192	18.21	8	27	0.634615	1			1	2	2	0	0	0	0	0	0	0	0	1	0	0	0		120	1			30	.
63	1	25	011	2	0	0	0	0	7	8	4	7900	88	14.71	4	19	0.460317	1			1	2	2	0	0	0	0	0	0	0	0	1	0	0	0		52	1			18	.
65	1	32	012	3	0	0	0	0	0	0	4	20710	275	5.57	50	4	3.57143	1			1	2	2	0	0	0	0	0	0	0	0	1	0	0	0		56	1			1	.	2
53	1	19	005	3	0	0	0	6	0	0	2	4270	70	18.31	0	44	1.4	1			1	2	2	0	0	0	0	0	0	0	0	1	0	0	0		63	0			4	.
79	2	28	003	2	1	0	0	0	0	0	5	8810	192	39.64	.	.	.	1	1	1	1	2	2	1	1	0	0	0	0	0	0	1	0	0	0		50	0			7	0	3	8
79	1	16	003	1	1	0	0	0	0	0	4	10450	29	38.62	.	.	.	1			1	2	2	0	0	0	0	0	0	0	0	1	0	0	0		24	1			18	.	2
68	1	16	001	1	1	0	0	0	0	0	9	11660	247	6.1	72	28	0.492308	1			1	2	2	1	1	0	1	0	1	1	1	1	0	0	0		23	0			4	.	2
55	2	29	002	1	0	0	0	0	0	0	1	8850	49	13.65	.	.	.	3	2	2	2	2	1	1	1	0	1	1	1	1	1	1	0	3	0		46	0			14	1	3	7
81	1	33	003	3	0	4	5	0	0	0	9	5150	165	11.07	.	.	.	1			1	2	2	0	0	0	0	0	0	0	0	1	0	0	0		20	0			2	.
62	1	33	004	1	0	4	5	0	0	0	7	22000	292	9.74	.	.	.	1			1	2	2	0	0	0	0	0	0	0	0	1	0	0	0		28	1	2	1	13	.
70	1	33	005	1	0	0	0	0	0	0	4	16300	469	25.84	.	.	.	2			2	1	2	0	0	0	0	0	0	0	0	0	0	3	0		17	1	12	0	14	.
83	1	32	008	1	0	0	0	0	0	0	4	15900	279	3.7	.	.	.	2			2	1	2	0	0	0	0	0	0	0	0	0	2	0	0		47	0			6	.
71	1	28	009	3	0	0	0	0	0	8	7	11700	107	6.56	.	.	.	1			1	2	2	0	0	0	0	0	0	0	0	1	0	0	0		35	1	2	1	6	.
69	1	31	008	3	0	4	0	0	0	0	4	17800	280	8.49	.	.	.	1			1	2	2	0	0	0	0	0	0	0	0	1	0	0	0		18	1			5	.
40	2	28	005	3	0	0	0	0	0	0	2	22740	361	15.19	80	6	.	1			1	2	2	0	0	0	0	0	0	0	0	1	0	0	0		46	1			13	.
45	2	39	009	2	0	0	0	6	0	0	1	26320	90	21.4	64	16	0.757576	1			1	2	2	0	0	0	0	0	0	0	0	1	0	0	0		10	1			10	.
65	1	34	002	2	0	0	0	0	7	0	8	11950	315	25	.	.	0.704545	3			2	2	1	1	1	0	1	1	1	1	1	1	0	3	0		11	1			11	.
61	1	25	004	3	0	0	0	0	0	0	2	11060	111	22.07	73	16	.	1			1	2	2	0	0	0	0	0	0	0	0	1	0	0	0		27	1			23	.
61	1	26	006	3	0	4	5	0	0	0	5	8920	33	9.82	.	.	.	1			1	2	2	0	0	0	0	0	0	0	0	1	0	0	0		62	0			4	.	2
85	1	34	006	1	1	0	0	0	0	0	5	30340	440	29.72	.	.	.	1			1	2	2	0	0	0	0	0	0	0	0	1	0	0	0		13	1			2	.	2
75	1	15	012	3	0	0	0	0	0	0	5	11170	120	16.46	76	16	.	1			1	2	2	0	0	0	0	0	0	0	0	1	0	0	0		55	1			6	.
59	1	12	001	3	0	0	0	0	7	0	3	13640	124	26.86	67	21	1.72222	1			1	2	2	0	0	0	0	0	0	0	0	1	0	0	0		15	0			3	.
51	2	11	003	1	0	0	0	0	0	0	1	33430	317	9.83	78	6	1.04651	3			2	2	1	1	1	0	1	1	1	1	1	1	2	0	0		25	0			3	.
50	2	17	005	2	0	0	0	6	0	8	3	13150	40	24.72	.	.	.	1			1	2	2	0	0	0	0	0	0	0	0	1	0	0	0		126	1			7	.
68	1	22	002	2	0	0	0	6	0	0	3	21260	688	2.9	67	15	2.20833	3			2	2	1	1	1	0	1	1	1	1	1	1	0	3	0		18	1			16	.
57	1	27	002	3	0	0	0	0	0	0	3	13480	42	44.38	27	5	.	1			1	2	2	0	0	0	0	0	0	0	0	1	0	0	0		49	0			7	.	2
76	2	27	007	3	0	4	0	0	7	0	10	14120	397	5.7	.	.	.	1			1	2	2	0	0	0	0	0	0	0	0	1	0	0	0		22	0			6	.	2
75	2	32	002	2	0	4	0	0	7	0	10	140	73	30.27	91	5	.	3			2	2	1	1	1	0	1	0	0	0	0	1	0	3	0		35	0			10	.	2
77	1	35	002	3	0	0	0	6	0	0	4	8300	44	2.36			0.109756	1			1	2	2	0	0	0	0	0	0	0	0	1	0	0	0		9	1	2	1	5	.
53	1	23	004	3	0	0	5	0	0	0	3	10030	72	28.09	69	11	.	1			1	2	2	0	0	0	0	0	0	0	0	1	0	0	0		97	0			33	.
87	2	27	005	3	1	0	5	0	0	0	7	11950	102	7.68	7	19	.	1			1	2	2	0	0	0	0	0	0	0	0	1	0	0	0		276	0			19	.	2
53	1	12	009	2	1	0	0	6	0	0	1	22150	432	34.91	.	.	.	1			1	2	2	0	0	0	0	0	0	0	0	1	0	0	0		49	1	11	0	7	.
19	1	25	010	1	1	0	0	0	0	0	0	15330	70	29.03	60	10	0.287879	3	1	1	2	2	1	1	0	0	0	0	6	0	0	1	0	0	4		14	0			8	0	1	0
66	1	36	006	1	0	0	0	0	0	0	3	10950	201	14.43	34	21	2.83333	1			1	2	2	0	0	0	0	0	0	0	0	1	0	0	0		9	0			2	.
78	1	31	008	3	0	4	0	0	0	0	6	12800	175	25.43	.	.	.	1			1	2	2	0	0	0	0	0	0	0	0	1	0	0	0		34	1			28	.	2
29	1	22	004	3	0	0	0	6	0	0	0	27540	284	17.66	86	2	.	1			1	2	2	0	0	0	0	0	0	0	0	1	0	0	0		36	1			36	.	2
60	1	34	005	3	0	4	0	0	0	8	5	7110	32	4.5	2	8	.	1			1	2	2	0	0	0	0	0	0	0	0	1	0	0	0		101	0			6	.	2
57	1	41	004	3	0	0	0	0	0	0	1	11630	209	14.89	.	.	.	2			2	1	2	0	0	0	0	0	0	0	0	0	0	3	0		47	1			47	.	2
38	1	15	002	1	0	0	0	0	0	0	0	22300	217	24.31	44	5	0.745455	1			1	2	2	0	0	0	0	0	0	0	0	1	0	0	0		41	1			11	.
27	2	33	005	1	0	0	0	0	0	0	0	5190	141	1.27	.	.	0.774194	1			1	2	2	0	0	0	0	0	0	0	0	1	0	0	0		98	0			49	.	2
59	2	35	009	2	0	0	0	0	7	0	7	17770	294	40.41	.	.	.	2			2	1	2	0	0	0	0	0	0	0	0	0	0	3	0		50	1			44	0
64	2	18	012	2	0	0	5	6	0	0	2	2620	106	4.15	.	.	1.14286	1			1	2	2	0	0	0	0	0	0	0	0	1	0	0	0		7	1			7	.
45	1	24	001	1	0	4	0	0	0	0	1	8330	167	16.35	.	.	0.829787	1	1	1	1	2	2	1	0	0	0	0	6	0	0	1	0	0	0		17	0			2	0	1	0
64	1	34	001	2	0	0	0	0	7	0	8	8610	103	5.92	.	.	.	1			1	2	2	0	0	0	0	0	0	0	0	1	0	0	0		28	1			3	.
80	1	2	001	1	0	4	0	0	0	0	6	8800	142	12.97	.	.	0.96875	1	1	1	1	2	2	1	0	0	0	0	0	7	0	1	0	0	0		33	0			6	0	1	0
77	1	27	007	3	0	4	0	0	0	0	4	15830	192	22.88	.	.	.	3			2	2	1	1	1	0	1	1	1	1	1	1	0	3	0		31	1			13	.	2
65	1	27	005	2	0	0	5	6	0	0	2	7300	57	6.66	.	.	.	1			1	2	2	0	0	0	0	0	0	0	0	1	0	0	0		23	0			17	.	2
66	1	12	007	1	0	0	0	0	0	0	2	22990	100	8.76	10	4	.	1			1	2	2	0	0	0	0	0	0	0	0	1	0	0	0		13	1			13	.
68	1	19	011	3	0	0	0	0	0	8	4	14730	9	21.42	.	.	1.21739	3			2	2	1	1	1	0	1	0	1	0	1	1	0	0	4		11	1			10	.
76	1	24	007	1	1	4	0	0	0	0	5	13950	295	15.92	.	.	.	3			2	2	1	1	1	0	1	1	1	1	1	1	2	0	0		14	1			7	.	2
65	1	24	009	1	0	0	0	0	0	0	2	27190	92	11.09	.	.	.	1			1	2	2	0	0	0	0	0	0	0	0	1	0	0	0		131	1			51	.	2
71	1	25	009	1	0	0	0	0	0	0	4	7480	244	12.77	40	30	0.564516	1			1	2	2	0	0	0	0	0	0	0	0	1	0	0	0		30	0			2	.	2
58	1	26	010	2	0	0	0	0	7	0	8	9830	272	9.12	61	7	2.07407	1			1	2	2	0	0	0	0	0	0	0	0	1	0	0	0		19	1			18	.
39	1	36	012	1	0	0	0	0	0	0	0	12250	278	7.3	90	4	2.4375	1			1	2	2	0	0	0	0	0	0	0	0	1	0	0	0		22	0			8	.
67	2	30	012	1	0	0	0	0	0	0	2	9750	201	8.43	42	31	0.482759	1			1	2	2	0	0	0	0	0	0	0	0	1	0	0	0		15	1			10	.	2
56	1	24	010	3	0	0	0	0	7	8	3	8130	234	19.29	14	40	0.941176	1			1	2	2	0	0	0	0	0	0	0	0	1	0	0	0		39	1			8	.
71	1	38	009	2	0	4	0	0	0	0	7	3200	48	35.4	98	0	.	1			1	2	2	0	0	0	0	0	0	0	0	1	0	0	0		7	1	2	1	3	.
51	1		003	3	0	0	0	6	0	0	2	12900	335	12.39	.	.	.	2			2	1	2	0	1	0	0	0	0	0	0	3	0	0	0		496	1	2	1	256
84	1	27	010	2	0	0	0	0	0	0	5	15300	237	17.13	79	9	1.77778	1			1	2	2	0	0	0	0	0	0	0	0	1	0	0	0		30	1	2	1	2	.
68	1	22	008	2	0	4	0	0	0	0	3	13000	223	14.74	20	30	0.781818	1			1	2	2	0	0	0	0	0	0	0	0	1	0	0	0		18	0			7	.
72	1	28	012	2	0	4	0	0	0	0	10	10500	208	18.22	38	18	0.194805	1			1	2	2	0	0	0	0	0	0	0	0	1	0	0	0		64	0			11	.
85	1	21	012	1	0	0	0	6	0	0	5	25020	422	33.04	56	26	.	1			1	2	2	0	0	0	0	0	0	0	0	1	0	0	0		10	1	10	0	10	.
72	1	41	012	2	0	0	0	6	0	8	7	4700	42	10.74	.	.	.	2			2	1	2	0	0	0	0	0	0	0	0	0	0	0	4		71	0			38	.
58	1	24	003	3	0	0	0	0	0	0	3	14540	51	5.72	.	.	.	1			1	2	2	0	0	0	0	0	0	0	0	1	0	0	0		90	1	2	1	26	.
85	1	28	003	3	0	0	0	0	0	0	6	20450	124	8.34	67	22	.	1			1	2	2	0	0	0	0	0	0	0	0	1	0	0	0		27	1	2	1	13	.
71	1	36	007	3	0	4	5	0	0	0	7	9800	40	11.36			.	1			1	2	2	0	0	0	0	0	0	0	0	1	0	0	0		85	1	1	0	24	.
76	1	21	006	2	0	0	0	0	0	0	5	8960	176	4.64	29	46	2.17857	1			1	2	2	0	0	0	0	0	0	0	0	1	0	0	0		57	0			4	.
53	1	28	008	2	0	4	5	0	0	0	5	16300	139	21.31	.	.	.	2			2	1	2	0	0	0	0	0	0	0	0	0	0	0	4		54	0			21	.
80	1	21	001	2	0	4	0	0	0	0	6	9320	198	15.72	86	8	.	1			1	2	2	0	0	0	0	0	0	0	0	1	0	0	0		45	1	2	1	22	.
33	1	28	010	3	0	0	0	0	0	8	2	2100	48	10.78	.	.	.	3			2	2	1	0	0	0	0	0	0	0	0	1	0	3	0		92	1	2	1	16	.
58	1	25	001	2	0	0	0	0	0	0	7	13440	160	27.39	43	16	.	1			1	2	2	0	0	0	0	0	0	0	0	1	0	0	0		31	1	2	1	19	.
19	1	24	011	3	0	0	0	0	0	8	2	4170	15	3.45	.	.	.	2			2	1	2	0	0	0	0	0	0	0	0	0	0	3	0		254	1	2	1	29	.
68	1	39	003	2	0	0	0	0	0	0	8	2500	48	16.36	.	.	.	2	2	2	2	1	2	1	0	0	0	0	0	7	0	0	2	0	0		50	0			21	0	3	12
48	1	30	005	2	0	4	5	0	0	0	4	4600	99	23.77	65	18	0.488372	1			1	2	2	0	0	0	0	0	0	0	0	1	0	0	0		523	0			24	.
63	1	35	012	2	0	0	0	0	0	0	8	23390	499	18.08	73	16	1.4	1			1	2	2	0	0	0	0	0	0	0	0	1	0	0	0		34	1	2	1	6	.
60	1	31	011	1	0	4	5	6	0	0	6	11200	293	12.26	24	41	.	1			1	2	2	0	0	0	0	0	0	0	0	1	0	0	0		52	1	2	1	3	.
63	1	16	008	1	0	4	5	6	0	0	8	16600	261	6.88	3	21	.	3			2	2	1	0	0	0	0	0	0	0	0	1	0	3	0		18	1	2	1	18	.
64	1	32	009	2	0	4	0	0	0	0	3	18800	234	5.51	86	7	2.76	1			1	2	2	0	0	0	0	0	0	0	0	1	0	0	0		33	0			2	.
65	1	30	008	2	0	4	5	0	0	0	8	2630	32	15.94	7	6	0.580645	1			1	2	2	0	0	0	0	0	0	0	0	1	0	0	0		248	1	1	0	15	.
65	1	31	002	3	0	4	5	0	0	0	8	11300	117	7.67	.	.	.	2	2	2	2	1	2	1	0	0	0	0	6	0	0	0	0	3	0		248	1	1	0	8	0	1	0
75	1	22	006	2	0	0	0	0	0	0	5	24700	342	32.48	88	0	0.769231	3			2	2	1	0	0	0	0	0	0	0	0	1	2	0	0		12	1	2	1	12	.
53	1	30	008	2	0	0	0	0	0	8	3	530	49	5.94	19	61	.	1			1	2	2	0	0	0	0	0	0	0	0	1	0	0	0		25	0			15	.
69	1	29	011	3	0	0	0	0	0	0	5	10250	147	32	57	7	.	1			1	2	2	0	0	0	0	0	0	0	0	1	0	0	0		47	0			11	.
60	1	38	001	3	0	4	0	6	0	0	4	28860	259	8.02	65	5	1.40541	1			1	2	2	0	0	0	0	0	0	0	0	1	0	0	0		18	1			12	.
76	1	31	001	2	1	0	0	0	0	0	4	11760	183	12.99	.	.	.	1			1	2	2	0	0	0	0	0	0	0	0	1	0	0	0		95	1			22	.
67	2	31	002	1	0	4	0	0	0	0	3	11960	33	15.59	.	.	.	2			2	1	2	0	0	0	0	0	0	0	0	0	0	3	0		57	0			3	.
31	1	34	007	3	0	0	0	0	0	8	2	12600	143	17.39	.	.	0.589744	1			1	2	2	0	0	0	0	0	0	0	0	1	0	0	0		41	0			4	.
47	1	33	008	3	0	0	0	0	0	0	6	5900	164	15.79	10	47	0.0352941	1			1	2	2	0	0	0	0	0	0	0	0	1	0	0	0		16	0			2	.
49	1	33	010	1	0	0	0	6	0	0	0	22010	101	4.71	14	19	0.225	1			1	2	2	0	0	0	0	0	0	0	0	1	0	0	0		18	0			5	.
63	1	26	003	3	0	4	0	0	7	0	11	6930	181	6.55	.	.	.	1			1	2	2	0	0	0	0	0	0	0	0	1	0	0	0		42	0			11	.	2
80	1	39	004	2	0	0	0	0	0	0	6	26250	224	23.83	.	.	.	1			1	2	2	0	0	0	0	0	0	0	0	1	0	0	0		3	1			2	.
25	1	35	006	3	0	0	0	6	0	8	2	1190	32	33.49	67	18	0.266667	1			1	2	2	0	0	0	0	0	0	0	0	1	0	0	0		33	1			8	.
45	1	34	005	3	0	0	0	0	0	8	2	160	8	32.4	6	63	.	1			1	2	2	0	0	0	0	0	0	0	0	1	0	0	0		31	1			4	.
68	1	16	008	3	0	0	0	0	0	0	2	8200	181	27.47	.	.	.	2	2	2	2	1	2	1	0	0	0	5	0	0	0	0	0	0	4		397	1	5	0	2	0	3	8
68	1	34	005	1	0	4	0	0	0	0	3	9660	355	3.59	22	38	1.15152	1			1	2	2	0	0	0	0	0	0	0	0	1	0	0	0		17	1	2	1	17	.
64	1	26	009	3	0	0	0	0	0	0	5	4130	10.7	29	49	5	.	1			1	2	2	0	0	0	0	0	0	0	0	1	0	0	0		74	1	2	1	11	.
66	1	33	006	3	0	4	5	6	0	0	7	2200	30	26.3	93	7	0.469388	2			2	1	2	0	0	0	0	0	0	0	0	0	0	0	4		54	1	2	1	2	.
66	1	28	009	3	0	4	0	0	0	0	3	18700	140	7.4	87	8	.	1			1	2	2	0	0	0	0	0	0	0	0	1	0	0	0		25	1	2	1	14	.
66	1	37	009	3	0	4	0	0	0	0	7	13520	274	12.16	84	5	.	1			1	2	2	0	0	0	0	0	0	0	0	1	0	0	0		32	1	2	1	11	.
65	1	30	012	3	0	0	0	0	0	0	2	3130	58	33.4	80	3	0.404762	1			1	2	2	0	0	0	0	0	0	0	0	1	0	0	0		27	1	2	1	5	.
41	1	28	002	2	0	0	0	0	0	8	2	600	39	38.45	15	39	1.96429	1			1	2	2	0	0	0	0	0	0	0	0	1	0	0	0		20	1	14	0	19	.
70	1	29	001	2	0	4	0	0	0	0	4	12960	128	25.9			.	1			1	2	2	0	0	0	0	0	0	0	0	1	0	0	0		9	1	2	1	6	.
57	1	32	007	3	0	0	0	0	7	8	3	100	59	28.45	58	31	0.777778	1	1	1	1	2	2	1	0	0	0	5	0	0	0	1	0	0	0		29	1	2	1	15	0	1	0
31	1	30	009	3	0	0	0	0	0	0	8	4900	116	6.15	86	0	.	1			1	2	2	0	0	0	0	0	0	0	0	1	0	0	0		63	0			14	.
66	1	23	004	2	0	0	5	0	7	8	6	3300	34	2.13	.	.	0.31746	1	1	1	1	2	2	1	0	0	0	0	6	0	0	1	0	0	0		19	1	2	1	6	0	3	3
57	1	6	003	1	0	0	0	0	0	0	1	10960	222	13.97	0	5	1.03226	1			1	2	2	0	0	0	0	0	0	0	0	1	0	0	0		36	0			5	.
82	1	19	010	2	1	0	5	6	0	0	6	3020	100	8.64	0	8	0.292308	1			1	2	2	0	0	0	0	0	0	0	0	1	0	0	0		23	0			16	.
65	1	18	001	1	1	0	0	0	0	0	3	12470	147	3.38	.	.	.	2	2	2	2	1	2	1	0	0	0	0	6	0	0	0	0	3	0		30	0			7	0	3	5
81	1	40	007	2	0	0	0	0	7	0	12	19980	316	3.86	14	27	0.732143	3			2	2	1	1	1	0	1	1	1	1	1	1	2	0	0		134	1			117	.
69	1	25	012	3	1	0	5	0	0	0	3	7910	210	10.56	13	22	4.58824	1			1	2	2	0	0	0	0	0	0	0	0	1	0	0	0		45	0			5	.
69	2	30	010	2	0	0	0	6	0	0	2	15100	51	2.13	64	10	3.94737	1			1	2	2	0	0	0	0	0	0	0	0	1	0	0	0		126	0			29	.
75	1	44	002	2	0	0	0	0	0	8	5	490	52	32.54			0.304348	3			2	2	1	0	0	0	0	0	0	0	0	1	0	3	0		24	1	2	1	23	.
22	1	23	002	2	0	0	0	0	0	8	2	7680	275	9.69			.	1			1	2	2	0	0	0	0	0	0	0	0	1	0	0	0		8	1	4	0	8	.
59	1	27	011	2	0	0	0	0	7	8	3	5750	48	16.22	.	.	.	3	3	2	2	2	1	1	0	0	0	0	6	0	0	1	0	3	0		10	1	2	1	10	0	1	0
74	1	31	012	1	0	4	5	0	0	0	9	22900	189	11.58	89	4	2.25	1			1	2	2	0	0	0	0	0	0	0	0	1	0	0	0		32	1	2	1	31	.
63	1	46	001	3	0	4	0	0	0	0	6	22600	129	.	.	.	.	3	3	2	2	2	1	1	0	0	0	0	6	0	0	1	0	3	0		28	1	2	1	1	0	1	0
59	1	16	010	2	0	0	0	0	0	0	7	9000	87	5.09			.	1			1	2	2	0	0	0	0	0	0	0	0	1	0	0	0		16	1	1	0	14	.
84	1	30	011	3	0	0	0	0	0	0	5	7020	65	13.68			.	1			1	2	2	0	0	0	0	0	0	0	0	1	0	0	0		41	1	2	1	28	.
38	1	29	007	3	0	0	0	6	0	0	3	5700	97	3.71			.	2			2	1	2	0	0	0	0	0	0	0	0	0	2	3	0		54	1	2	1	43	.
49	1	31	006	3	0	0	0	0	7	8	2	1270	66	24.46	33	64	.	1			1	2	2	0	0	0	0	0	0	0	0	1	0	0	0		76	1	1	0	8	.
82	1	27	007	1	0	0	0	0	0	0	4	15750	248	15.65			.	2			2	1	2	0	0	0	0	0	0	0	0	0	2	0	0		15	0			13	.
50	1	27	009	2	0	0	5	0	0	8	5	9300	38	15.71			.	1			1	2	2	0	0	0	0	0	0	0	0	1	0	0	0		15	1	2	1	15	.
82	1	30	011	2	0	0	0	0	0	0	10	20260	227	20.45	37	9	2.56522	1			1	2	2	0	0	0	0	0	0	0	0	1	0	0	0		16	1	2	1	11	.
71	1	30	009	3	0	0	5	0	0	0	6	13200	113	6.34	86	5	0.435484	1			1	2	2	0	0	0	0	0	0	0	0	1	0	0	0		47	1	1	0	46	.
42	1	11	010	3	0	0	5	6	0	0	2	4300	214	8.62	1	40	.	1			1	2	2	0	0	0	0	0	0	0	0	1	0	0	0		47	0			14	.
60	1	13	005	1	0	0	0	0	0	8	4	4200	47	25.33	15	31	0.362319	1			1	2	2	0	0	0	0	0	0	0	0	1	0	0	0		20	1	14	0	20	.
71	1	42	006	2	0	0	0	0	7	0	10	1490	50	23.64	61	0	0.266667	1	1	1	1	2	2	1	0	0	0	5	0	0	0	1	0	0	0		34	1	2	1	34	0	3	12
58	2	38	003	2	0	0	0	0	0	0	1	15400	15	41.46	.	.	.	1			1	2	2	0	0	0	0	0	0	0	0	1	0	0	0		39	0			8	.	2
59	1	34	008	3	0	0	0	0	0	8	3	28250	29	33.24	.	.	.	1			1	2	2	0	0	0	0	0	0	0	0	1	0	0	0		7	0			6	.
66	1	34	010	3	0	4	0	0	0	0	9	7210	239	12.74	15	55	1.41176	1			1	2	2	0	0	0	0	0	0	0	0	1	0	0	0		115	1	2	1	82	.
74	1	36	010	2	0	0	0	0	0	8	5	12110	95	15.26	77	15	.	1			1	2	2	0	0	0	0	0	0	0	0	1	0	0	0		41	1	2	1	7	.
46	1	43	009	1	0	0	0	0	0	0	0	14120	44	2.24	.	.	.	1			1	2	2	0	0	0	0	0	0	0	0	1	0	0	0		23	1	1	0	18	.
59	1	12	012	2	0	0	0	0	0	0	7	9530	129	27.77	25	63	0.310811	1			1	2	2	0	0	0	0	0	0	0	0	1	0	0	0		35	1	4	0	4	.
32	1	17	011	3	0	0	0	6	0	0	1	27100	128	11.26	.	.	.	3			2	2	1	0	0	0	0	0	0	0	0	1	0	3	0		220	1	2	1	123	.
65	1	16	008	3	0	0	0	0	0	0	3	9050	118	4.01	.	.	0.278689	1			1	2	2	0	0	0	0	0	0	0	0	1	0	0	0		123	1	2	1	3	.
43	1	25	002	3	0	0	5	0	0	8	4	300	15	29.15	21	454	0.185185	3			2	2	1	0	0	0	0	0	0	0	0	1	0	3	0		43	0			11	.
73	1	18	009	3	0	0	0	0	0	0	9	9950	207	7.85	.	.	.	1			1	2	2	0	0	0	0	0	0	0	0	1	0	0	0		27	0			5	.
25	1	23	012	3	0	0	5	6	0	0	0	7770	141	1.94	.	.	1.04651	1			1	2	2	0	0	0	0	0	0	0	0	1	0	0	0		187	1			4	.	2
25	1	27	010	2	0	0	5	6	0	0	0	4800	96	35.39	.	.	1	3			2	2	1	1	1	0	1	0	1	0	1	1	2	0	0		187	1			6	.
23	1	18	010	1	0	0	0	0	0	0	0	7260	180	10	4	24	1.92308	1			1	2	2	0	0	0	0	0	0	0	0	1	0	0	0		8	0			2	.
71	1	29	012	3	0	0	0	0	0	0	5	15800	295	7.12	.	.	.	2			2	1	2	0	0	0	0	0	0	0	0	0	0	3	0		117	0			11	.
81	1	43	012	3	0	0	0	0	0	8	6	800	12	29.18			.	1			1	2	2	0	0	0	0	0	0	0	0	1	0	0	0		18	1	16	0	2	.
56	1	16	001	2	0	0	0	0	0	0	1	15120	428	1.86	33	32	.	1	1	1	1	2	2	1	0	0	3	0	0	0	0	1	0	0	0		26	1	2	1	22	0	1	0
84	1	29	006	1	0	0	0	0	0	0	6	16190	307	19.31			.	3			2	2	1	0	0	0	0	0	0	0	0	1	0	3	0		16	1	10	0	15	.
50	1	24	007	3	0	0	0	0	0	8	3	8700	57	2.17	0	20	.	1			1	2	2	0	0	0	0	0	0	0	0	1	0	0	0		75	1	1	0	24	.
73	1	15	009	1	0	0	0	0	0	0	5	7920	159	22.75	98	1	.	1			1	2	2	0	0	0	0	0	0	0	0	1	0	0	0		78	1	1	0	8	.
37	1	25	009	3	0	0	0	0	0	8	2	16500	143	10.97	65	7	.	1			1	2	2	0	0	0	0	0	0	0	0	1	0	0	0		82	1	14	1	21	.
57	1	23	010	3	0	0	0	0	0	0	3	7140	220	9.69	3	69	3.13636	1			1	2	2	0	0	0	0	0	0	0	0	1	0	0	0		36	0			15	.
56	1	40	011	3	1	4	0	0	0	0	7	14000	82	7.38	76	4	.	1			1	2	2	0	0	0	0	0	0	0	0	1	0	0	0		24	1	9	0	6	.
75	1	16	003	3	0	0	0	0	0	0	3	8900	97	26.11			.	1			1	2	2	0	0	0	0	0	0	0	0	1	0	0	0		15	1	1	0	7	.
84	1	27	002	3	0	0	0	0	0	0	8	39660	445	23.78	33	8	.	1			1	2	2	0	0	0	0	0	0	0	0	1	0	0	0		105	1	2	1	8	.
58	1	25	010	3	0	0	0	0	0	0	3	8200	7	20.22			.	1			1	2	2	0	0	0	0	0	0	0	0	1	0	0	0		10	1	12	0	10	.
19	1	29	007	3	0	0	0	6	0	0	0	660	44	20	.	.	.	3	3	2	2	2	1	1	1	0	1	5	1	1	8	1	2	0	0		30	1	2	1	5	0	1	0
72	1	34	006	1	0	0	0	0	0	0	6	11630	106	19.85			.	2			2	1	2	0	0	0	0	0	0	0	0	0	0	3	0		44	1	14	0	36	.
52	1	27	006	1	1	0	0	0	0	0	4	11700	294	3.61	7	21	.	1			1	2	2	0	0	0	0	0	0	0	0	1	0	0	0		18	0			3	.
69	1	44	009	3	0	4	0	0	0	8	6	2700	47	34.86	13	2	.	1			1	2	2	0	0	0	0	0	0	0	0	1	0	0	0		38	0			10	.
71	1	32	010	2	0	0	0	6	0	0	4	12560	91	6.84	93	2	2.65385	1			1	2	2	0	0	0	0	0	0	0	0	1	0	0	0		30	1	14	0	29	.
39	1	27	009	3	0	0	0	0	0	8	2	4800	45	1.7	76	1	0.846154	1			1	2	2	0	0	0	0	0	0	0	0	1	0	0	0		189	1	1	0	5	.
20	1	35	010	3	0	0	0	0	0	8	2	490	23	34.47	0	8	.	1			1	2	2	0	0	0	0	0	0	0	0	1	0	0	0		250	1	1	0	17	.
62	1	32	001	2	0	4	0	0	0	0	8	16820	255	24.36	83	9	.	1			1	2	2	0	0	0	0	0	0	0	0	1	0	0	0		13	0			11	.
63	1	28	003	3	0	4	0	0	0	0	11	5040	78	16.62	.	.	.	2			2	1	2	0	0	0	0	0	0	0	0	0	0	3	0		27	1	2	1	25	.
57	1	36	005	2	0	4	0	6	0	0	4	12400	68	17.57	58	38	.	3			2	2	1	0	0	0	0	0	0	0	0	1	2	0	4		23	1	2	1	19	.
76	1	29	008	2	0	0	0	0	0	0	10	8800	46	1.97	63	22	.	3			2	2	1	0	0	0	0	0	0	0	0	1	0	0	4		27	1	2	1	25	.
71	1	31	003	2	0	0	0	0	0	0	5	20360	153	27.27	32	6	.	1			1	2	2	0	0	0	0	0	0	0	0	1	0	0	0		50	1	2	1	46	.
69	1	23	007	2	0	0	0	0	0	0	8	9440	54	17.2	80	2	.	1			1	2	2	0	0	0	0	0	0	0	0	1	0	0	0		12	1	2	1	4	.
45	1	30	007	3	0	0	0	6	0	0	0	12720	45	28.46	34	24	0.54386	1			1	2	2	0	0	0	0	0	0	0	0	1	0	0	0		21	1	2	1	11	.
67	1	28	002	2	0	0	0	0	0	0	8	8000	204	15.17	7	63	4.15789	1			1	2	2	0	0	0	0	0	0	0	0	1	0	0	0		32	1	2	1	11	.
75	1	31	004	1	0	0	0	0	0	0	6	17420	223	12.29	17	36	0.790698	1			1	2	2	0	0	0	0	0	0	0	0	1	0	0	0		52	1	10	0	39	.
72	1	24	005	1	0	0	0	0	0	0	3	9180	431	0.68	61	20	0.323077	1			1	2	2	0	0	0	0	0	0	0	0	1	0	0	0		16	0			5	.
70	1	21	006	3	0	0	0	0	0	0	12	5800	33	7.49	98	1	2.10345	1	1	1	1	2	2	1	0	0	0	5	0	0	0	1	0	0	0		18	1	9	0	13	0	1	0
49	1	39	006	3	0	0	5	0	0	0	2	4690	132	14	78	7	0.661017	1			1	2	2	0	0	0	0	0	0	0	0	1	0	0	0		205	1	14	1	140	.
62	1	11	006	2	0	0	0	6	0	0	3	16100	418	14.68	70	10	.	1	1	1	1	2	2	1	0	0	0	0	0	0	8	1	0	0	0		61	0			6	0	1	0
37	1	27	007	2	0	0	0	0	0	0	0	10490	251	5.85	57	10	0.234043	1			1	2	2	0	0	0	0	0	0	0	0	1	0	0	0		13	1	14	0	13	.
57	1	27	008	2	0	0	0	0	0	0	7	14900	247	15.21			.	1			1	2	2	0	0	0	0	0	0	0	0	1	0	0	0		32	1	2	1	27	.
58	1	35	009	2	0	0	0	0	0	8	3	5500	73	26.29	19	65	1.13043	1			1	2	2	0	0	0	0	0	0	0	0	1	0	0	0		19	1	2	1	18	.
65	1	28	009	3	0	0	0	0	0	0	2	10260	56	27.58			0.648148	1			1	2	2	0	0	0	0	0	0	0	0	1	0	0	0		35	1	4	0	18	.
67	1	21	010	3	0	4	0	0	0	0	5	7300	193	0.23			.	1			1	2	2	0	0	0	0	0	0	0	0	1	0	0	0		40	1	18	0	10	.
59	1	26	008	2	0	0	0	0	0	8	3	4800	65	27.1	32	62	.	1			1	2	2	0	0	0	0	0	0	0	0	1	0	0	0		23	1	2	1	23	.
74	1	26	002	2	0	0	0	6	0	0	4	13080	38	25.09	54	3	0.253731	3	1	1	2	2	1	1	0	0	0	0	0	7	0	1	0	3	0		49	1	2	1	49	0	1	0
71	1	17	004	3	0	0	0	0	0	0	3	21200	130	13.99			.	2			2	1	2	0	0	0	0	0	0	0	0	0	0	3	0		48	1	2	1	30	.
68	1	32	005	1	0	0	0	6	0	0	3	10250	182	4.22	66	9	.	1			1	2	2	0	0	0	0	0	0	0	0	1	0	0	0		5	1	2	1	4	.
78	1	29	010	1	0	0	0	0	0	0	4	5280	227	24.26	51	25	.	1			1	2	2	0	0	0	0	0	0	0	0	1	0	0	0		17	0			8	.
51	1	38	002	1	0	0	5	0	0	0	4	100	23	35.02	97	0	.	2	2	2	2	1	2	1	1	0	0	0	0	0	0	0	0	0	4		4	1	2	1	2	0	3	12
86	1	15	003	1	1	0	0	0	0	0	5	9650	227	5.14			.	1			1	2	2	0	0	0	0	0	0	0	0	1	0	0	0		20	0			7	.
61	1	7	003	2	0	0	0	0	0	0	4	2100	206	12.92			.	2			2	1	2	0	0	0	0	0	0	0	0	0	0	3	0		20	1	2	1	16	.
69	1	32	012	1	0	0	0	0	0	0	2	8000	252	16.96	10	44	6.66667	1			1	2	2	0	0	0	0	0	0	0	0	1	0	0	0		21	0			7	.
88	1	52	010	3	0	4	0	0	0	0	5	8330	71	26.1			.	1			1	2	2	0	0	0	0	0	0	0	0	1	0	0	0		14	1	1	0	5	.
63	1	43	004	3	0	0	0	0	0	8	4	28950	53	26.29	73	15	0.419355	1			1	2	2	0	0	0	0	0	0	0	0	1	0	0	0		83	1	2	1	5	.
78	1	35	006	1	0	0	5	0	0	0	5	12200	177	19.99	70	5	1.62069	1	1	1	1	2	2	1	0	0	0	0	6	0	0	1	0	0	0		29	1	2	1	6	0	1	0
54	1	42	008	3	0	4	0	0	0	0	4	2700	32	10.24			.	2			2	1	2	0	0	0	0	0	0	0	0	0	0	3	0		33	1	1	0	4	.
80	1	25	007	2	0	4	0	0	0	0	6	29200	208	5.41			.	1			1	2	2	0	0	0	0	0	0	0	0	1	0	0	0		13	1	10	0	10	.
63	1	36	005	1	0	0	5	0	0	8	6	1600	57	5.47	0	16	.	3	2	2	2	2	1	1	0	0	0	0	0	0	8	1	2	0	0		39	0			8	0	1	0
72	1	26	006	1	0	0	0	0	0	8	5	74400	45	21.7	83	8	0.3	1	1	1	1	2	2	1	0	0	0	5	0	0	0	1	0	0	0		33	0			5	0	3	13
56	1	31	007	2	0	0	5	0	0	8	5	500	76	33.54	.	.	.	3			2	2	1	0	0	0	0	0	0	0	0	1	2	0	0		16	0			5	.
66	1	29	008	1	1	0	0	6	0	0	3	3000	242	15.45	6	30	.	1			1	2	2	0	0	0	0	0	0	0	0	1	0	0	0		19	1	2	1	17	.
64	2	31	012	2	0	0	0	0	7	8	4	17520	257	4.04	17	5	0.897959	1			1	2	2	0	0	0	0	0	0	0	0	1	0	0	0		105	1			10	.	2
44	2	26	003	2	0	0	0	0	0	0	1	11040	375	15.27	.	.	.	1			1	2	2	0	0	0	0	0	0	0	0	1	0	0	0		100	0			64	.
66	2	25	004	1	1	0	0	0	0	0	3	16860	183	4.67	.	.	.	1			1	2	2	0	0	0	0	0	0	0	0	1	0	0	0		102	0			5	.
54	1	26	002	1	0	4	0	0	0	0	2	11260	154	23	78	13	.	1	1	1	1	2	2	1	0	2	0	0	0	0	0	1	0	0	0		22	0			7	1	3	4
75	1	33	002	2	0	0	0	0	0	0	5	13410	118	17.57	80	1	.	1			1	2	2	0	0	0	0	0	0	0	0	1	0	0	0		18	1			18	.
61	1	39	004	2	0	0	0	6	7	8	4	6810	66	8.45	90	8	.	1	1	1	1	2	2	1	1	0	0	0	0	0	0	1	0	0	0		20	1	2	1	20	0	3	3
79	1	38	001	1	0	0	0	0	0	0	3	11830	143	26.43	93	3	0.660714	3	1	1	2	2	1	1	0	0	0	0	6	0	0	1	0	3	0		29	1	3	0	28	0	3	6
57	1	27	002	3	0	0	0	0	0	0	7	7270	146	23.12	71	24	0.564103	2			2	1	2	0	0	0	0	0	0	0	0	0	2	0	0		30	0			5	.
48	1	35	003	2	0	0	0	0	0	0	6	22800	481	32.77	.	.	.	1			1	2	2	0	0	0	0	0	0	0	0	1	0	0	0		3	1	2	1	2	.
61	1	35	004	1	0	4	0	0	0	0	9	33700	103	16.86	61	13	.	1			1	2	2	0	0	0	0	0	0	0	0	1	0	0	0		20	0			4	.
88	1	39	006	1	0	4	5	0	0	0	10	24730	154	10.48	.	.	.	3			2	2	1	0	0	0	0	0	0	0	0	0	0	3	0		26	1	2	1	6	.
63	1	17	008	3	0	0	0	0	0	0	7	2250	26		12	71	.	1			1	2	2	0	0	0	0	0	0	0	0	1	0	0	0		34	1	2	1	11	.
60	1	21	010	3	0	0	0	6	0	0	2	8800	80	13.2	.	.	.	2			2	1	2	0	0	0	0	0	0	0	0	0	0	3	0		103	0			15	.
30	1	29	009	3	0	0	0	0	0	8	2	10600	38	1.03	36	25	.	1			1	2	2	0	0	0	0	0	0	0	0	1	0	0	0		106	1	1	0	3	.
75	1	44	010	3	0	0	0	0	0	0	3	16530	225	30.93	.	.	.	1			1	2	2	0	0	0	0	0	0	0	0	1	0	0	0		127	0			14	.
25	1	25	004	3	0	0	0	6	0	8	2	8090	82	17.07	3	21	.	3			2	2	1	1	1	0	1	0	1	1	1	1	2	0	0		137	1			2	.	2
52	1	34	006	1	0	0	0	0	0	0	2	14800	144	10.23	59	24	.	3			2	2	1	1	1	0	1	1	1	1	1	1	0	3	0		7	1			7	.
64	1	26	009	1	0	0	0	0	0	0	2	31030	394	41.24	.	.	3.09091	1			1	2	2	0	0	0	0	0	0	0	0	1	0	0	0		99	0			59	.
72	1	24	001	1	0	4	0	6	0	0	5	14940	137	16.78	84	7	0.385965	1			1	2	2	0	0	0	0	0	0	0	0	1	0	0	0		25	1			11	.	2
63	2	19	009	2	0	0	0	0	7	8	4	5970	19	14.92	70	15	.	1			1	2	2	0	0	0	0	0	0	0	0	1	0	0	0		21	1			8	.
65	1	21	010	3	0	0	0	0	0	0	3	11790	75	6.87	78	10	1.84375	1			1	2	2	0	0	0	0	0	0	0	0	1	0	0	0		26	0			9	.	2
62	2	30	002	2	0	0	0	0	7	8	4	6830	50	18.28	50	3	0.714286	1	1	1	1	2	2	1	0	2	0	0	0	0	0	1	0	0	0		27	0			8	1	1	0
71	2	19	012	2	0	4	0	0	7	0	11	13350	86	5.85	.	.	.	3			2	2	1	1	1	0	1	1	1	1	1	1	0	3	0		26	1			15	.	2
71	2	39	012	2	0	4	0	0	7	0	11	7280	81	17.42	35	16	.	3			2	2	1	1	1	0	1	1	1	1	1	1	0	3	0		26	1			3	.	2
44	1	12	011	3	0	0	0	0	7	8	2	3710	49	6.25	36	22	0.538462	3			2	2	1	1	1	0	1	1	1	1	1	1	2	0	0		55	1			4	.
55	1	37	011	3	0	0	0	0	7	8	3	4870	43	39.94	.	.	.	1			1	2	2	0	0	0	0	0	0	0	0	1	0	0	0		41	1			9	.	2
63	1	20	003	3	0	4	5	0	0	0	4	9530	75	3.37	.	.	0.574074	1			1	2	2	0	0	0	0	0	0	0	0	1	0	0	0		415	1			20	.
46	1	37	005	2	0	4	5	0	7	0	8	20350	92	4.23	40	52	.	1			1	2	2	0	0	0	0	0	0	0	0	1	0	0	0		68	1			13	.
69	1	30	007	2	0	0	0	0	0	0	5	10620	109	10.5	.	.	.	1			1	2	2	0	0	0	0	0	0	0	0	1	0	0	0		19	1			17	.
34	2	15	010	3	0	0	0	0	0	8	3	13430	29	11.66	54	8	0.104651	1	1	1	1	2	2	1	0	0	0	0	0	0	8	1	0	0	0		16	1	2	1	14	0	3	1
63	2	31	011	3	0	0	0	0	0	0	2	18580	251	26.03	.	.	1.42857	1			1	2	2	0	0	0	0	0	0	0	0	1	0	0	0		29	1			21	.	2
72	1	19	010	2	0	0	0	0	7	8	5	8090	182	27.41	40	18	0.596491	3	3	2	2	2	1	1	1	0	3	1	1	1	1	1	2	0	0		21	0			2	0	1	0
31	2	37	011	2	0	0	0	0	7	8	2	260	28	23.46	73	18	0.773585	3			2	2	1	1	1	0	1	0	1	0	1	1	2	0	0		49	1			11	.
78	1	32	010	2	0	0	0	0	0	0	8	16300	84	10.99	19	24	.	1			1	2	2	0	0	0	0	0	0	0	0	1	0	0	0		17	1	2	1	4	.
47	1	26	010	3	0	0	0	0	0	8	2	32200	81	10.1	.	.	0.92	1			1	2	2	0	0	0	0	0	0	0	0	1	0	0	0		92	0			6	.
70	1	28	003	3	1	0	0	0	0	0	5	28180	328	4.23	48	11	.	1			1	2	2	0	0	0	0	0	0	0	0	1	0	0	0		42	1	2	1	20	.
79	1	27	003	3	0	4	5	0	0	8	9	7650	80	14.2	81	11	0.456522	3			2	2	1	0	0	0	0	0	0	0	0	1	0	3	0		48	1	2	1	27	.
68	1	26	002	2	0	4	5	0	0	0	6	5550	309	12.31	.	.	.	2			2	1	2	0	0	0	0	0	0	0	0	0	0	3	0		85	1	2	1	24	.
79	1	24	005	2	0	0	0	0	0	0	3	2300	189	15.81	12	27	0.957447	1			1	2	2	0	0	0	0	0	0	0	0	1	0	0	0		111	0			34	.
70	1	26	005	2	0	0	0	0	0	0	9	33280	311	9.4	83	3	0.784314	1			1	2	2	0	0	0	0	0	0	0	0	1	0	0	0		47	0			4	.
58	1	21	008	2	0	0	0	0	0	0	7	3560	53	4.47	46	37	.	2			2	1	2	0	0	0	0	0	0	0	0	0	0	0	4		34	1	2	1	22	.
58	1	21	008	2	0	0	0	0	7	0	3	5450	74	9.2	46	37	0.947368	3	1	1	2	2	1	1	0	0	0	5	0	0	0	1	0	0	4		34	1	2	1	4	0	1	0
67	1	35	008	2	0	0	0	0	0	8	4	1460	14	27.06	10	50	.	1			1	2	2	0	0	0	0	0	0	0	0	1	0	0	0		8	0			6	.
71	1	15	009	2	0	0	0	0	0	0	5	11480	83	29.86	72	10	.	1			1	2	2	0	0	0	0	0	0	0	0	1	0	0	0		17	1	2	1	11	.
53	1	25	012	1	0	0	0	0	0	8	3	16090	77	16.2	9	16	.	1	1	1	1	2	2	1	0	0	0	0	0	7	0	1	0	0	0		57	0			18	0	1	0
57	1	23	010	1	0	0	0	0	0	0	2	11290	11.2	207	69	9	1.29032	1			1	2	2	0	0	0	0	0	0	0	0	1	0	0	0		11	0			5	.
75	1	43	001	2	1	0	0	0	0	0	4	11060	207	22.85	82	2	.	1			1	2	2	0	0	0	0	0	0	0	0	1	0	0	0		7	1	10	0	7	.
69	1	26	008	2	0	0	0	0	0	0	2	19130	523	1.99	.	.	.	1	1	1	1	2	2	1	0	0	0	0	0	0	8	1	0	0	0		86	0			23	6	3	14
75	1	16	009	3	0	4	0	0	0	0	6	5300	9.7	3.7	73	4	0.604651	1			1	2	2	0	0	0	0	0	0	0	0	1	0	0	0		91	0			15	.
71	1	27	008	2	0	4	0	0	0	0	10	7900	104	42.7	.	.	.	1			1	2	2	0	0	0	0	0	0	0	0	1	0	0	0		11	1	2	1	11	.
51	1	32	002	2	0	0	5	6	0	0	4	15410	174	18.39	.	.	.	1	1	1	1	2	2	1	0	0	0	0	6	0	0	1	0	0	0		18	1	2	1	14	7	3	6
34	1	22	001	3	0	0	0	0	0	8	2	6890	16	1.97	16	63	.	1	1	1	1	2	2	1	0	0	0	0	0	7	0	1	0	0	0		75	0			7	0	1	0
75	1	26	007	1	0	0	0	0	0	0	4	16150	240	26.22	18	12	0.27027	1			1	2	2	0	0	0	0	0	0	0	0	1	0	0	0		6	1	14	0	6	.
35	1	24	011	1	0	0	0	0	0	8	2	75450	32	28.84	0	86	.	1	1	1	1	2	2	1	0	0	0	0	0	7	0	1	0	0	0		13	1	2	1	12	1	1	0
59	1	30	012	3	0	0	0	0	0	8	3	8970	44	25.68	43	11	3.13636	2			2	1	2	0	0	0	0	0	0	0	0	0	0	3	0		68	1	14	1	44	.
64	1	26	001	1	0	0	0	0	0	0	10	10750	324	23.86	45	50	.	1			1	2	2	0	0	0	0	0	0	0	0	1	0	0	0		21	0			6	.
67	1	18	001	3	1	0	0	0	0	0	4	19200	136	2.71	73	7	.	1			1	2	2	0	0	0	0	0	0	0	0	1	0	0	0		80	0			5	.
71	1	24	006	3	0	0	0	0	0	0	5	15990	230	9.07	84	7	0.956522	1			1	2	2	0	0	0	0	0	0	0	0	1	0	0	0		51	1	2	1	16	.
68	1	27	007	3	0	0	0	0	0	0	5	11590	100	6.76	17	33	3.94444	1			1	2	2	0	0	0	0	0	0	0	0	1	0	0	0		20	0			13	.
79	1	20	009	2	0	0	0	0	0	0	4	12090	182	22.95	87	1	1.35897	1			1	2	2	0	0	0	0	0	0	0	0	1	0	0	0		36	1	2	1	10	.
36	1	11	010	3	0	4	0	0	0	8	3	6530	304	9.6	77	6	2.13333	1			1	2	2	0	0	0	0	0	0	0	0	1	0	0	0		101	0			19	.
74	1	27	003	3	0	4	0	6	0	0	8	3700	37	6.27			.	1			1	2	2	0	0	0	0	0	0	0	0	1	0	0	0		40	1	3	0	1	.
32	1	24	012	3	0	0	0	0	0	0	2	1710	143	14.15	74	2	0.631579	1			1	2	2	0	0	0	0	0	0	0	0	1	0	0	0		90	1	2	1	11	.
54	1	25	001	3	0	0	0	0	0	8	3	27600	109	1.87	0	36	.	1			1	2	2	0	0	0	0	0	0	0	0	1	0	0	0		36	1	14	0	31	.
63	1	33	001	3	0	0	0	0	0	8	4	2130	42	6.73	97	1	0.836735	3	3	2	2	2	1	1	0	0	0	0	6	0	0	1	0	3	0		22	1	2	1	22	4	1	0
53	1	22	006	2	0	4	5	0	0	0	5	12200	201	17.55	81	1	.	1			1	2	2	0	0	0	0	0	0	0	0	1	0	0	0		13	0			6	.
74	1	27	009	1	0	0	0	0	0	0	3	3100	30	19.79	94	4	.	1			1	2	2	0	0	0	0	0	0	0	0	1	0	0	0		11	1	17	0	9	.
68	1	37	010	2	0	0	5	6	0	0	5	8430	125	4.22	45	14	.	1			1	2	2	0	0	0	0	0	0	0	0	1	0	0	0		26	1	1	0	4	.
31	1	37	011	2	0	0	0	6	0	0	1	6100	63	16.99	51	35	.	1			1	2	2	0	0	0	0	0	0	0	0	1	0	0	0		38	1	1	0	11	.
57	1	32	005	2	0	0	0	0	0	0	7	4980	60	12.48	69	7	.	1			1	2	2	0	0	0	0	0	0	0	0	1	0	0	0		7	1	2	1	4	.
59	1	28	007	3	1	0	0	6	0	0	2	2700	102	12.11			.	1			1	2	2	0	0	0	0	0	0	0	0	1	0	0	0		249	1	16	0	29	.
82	1	18	006	1	0	0	5	0	0	0	6	13100	226	11.13	36	11	.	1			1	2	2	0	0	0	0	0	0	0	0	1	0	0	0		12	0			3	.
82	1	34	007	3	0	0	5	0	0	0	6	19150	147	12.49	81	5	.	1			1	2	2	0	0	0	0	0	0	0	0	1	0	0	0		46	1	14	0	12	.
56	1	21	011	3	0	0	0	0	0	0	1	10900	182	9.92	36	29	.	1			1	2	2	0	0	0	0	0	0	0	0	1	0	0	0		63	1	14	1	62	.
77	1	29	010	2	0	0	0	0	0	0	5	10570	153	28.11			.	1			1	2	2	0	0	0	0	0	0	0	0	1	0	0	0		11	1	2	1	11	.
69	1	18	010	2	1	4	0	0	0	0	9	10200	174	14.68	43	29	7	1			1	2	2	0	0	0	0	0	0	0	0	1	0	0	0		28	0			16	.
81	1	28	011	3	0	0	0	0	0	0	4	2500	73	14.6	.	.	.	1			1	2	2	0	0	0	0	0	0	0	0	1	0	0	0		53	0			14	.
79	1	37	010	3	1	4	5	0	0	0	11	14300	129	7.8	53	10	0.913043	1			1	2	2	0	0	0	0	0	0	0	0	1	0	0	0		99	1	2	1	22	.
62	1	38	005	3	0	0	0	0	0	0	8	10000	130	1.11	76	14	0.2	3			2	2	1	0	0	0	0	0	0	0	0	1	0	3	0		94	1	2	1	82	.
37	1	36	006	2	0	0	0	6	0	0	2	3000	175	7.49	3	47	0.0638298	3			2	2	1	0	0	0	0	0	0	0	0	1	0	3	0		37	0			6	.
22	1	38	007	3	0	0	0	0	0	8	2	970	20	15.35	83	6	.	1			1	2	2	0	0	0	0	0	0	0	0	1	0	0	0		29	1	12	0	9	.
26	1	32	006	3	0	0	0	0	0	8	2	550	29	19.7	.	.	.	3			2	2	1	1	1	0	1	0	1	0	1	1	2	0	0		153	1			3	.	2
60	1	37	008	1	0	4	5	6	0	0	8	16960	170	22.72	9	17	.	1			1	2	2	0	0	0	0	0	0	0	0	1	0	0	0		61	0			25	.
46	2	31	003	2	0	0	0	0	0	0	1	5920	57	20.73	.	.	.	1			1	2	2	0	0	0	0	0	0	0	0	1	0	0	0		45	0			19	.	2
61	1	20	002	2	0	0	5	6	0	8	8	3610	77	2.66	42	17	.	3			2	2	1	1	1	0	1	1	1	1	1	1	0	0	4		21	0			9	.
41	1	39	005	3	0	0	0	6	0	0	1	22900	115	8.34	69	21	0.419355	1			1	2	2	0	0	0	0	0	0	0	0	1	0	0	0		42	0			15	.
73	1	21	001	2	0	0	0	0	0	0	11	9700	240	15.03	.	.	.	2			2	1	2	0	0	0	0	0	0	0	0	0	0	3	0		50	1	1	0	23	.
69	1	24	002	1	0	0	0	0	0	0	2	28700	395	13.54	88	1	0.464286	1			1	2	2	0	0	0	0	0	0	0	0	1	0	0	0		64	0			10	.
67	1	33	005	3	0	4	5	0	0	0	7	9700	245	21.82	73	11	2.95	1			1	2	2	0	0	0	0	0	0	0	0	1	0	0	0		9	0			2	.
48	1	26	008	2	0	0	0	0	0	0	6	5930	101	14.73	.	.	.	2			2	1	2	0	0	0	0	0	0	0	0	0	0	3	0		15	1	2	1	12	.
56	1	34	010	3	0	0	0	0	0	8	3	100	64	23.24	.	.	.	2			2	1	2	0	0	0	0	0	0	0	0	0	0	3	0		31	1	2	1	5	.
83	1	32	004	1	0	0	0	0	0	0	7	9900	92	21.97	78	5	0.911111	1			1	2	2	0	0	0	0	0	0	0	0	1	0	0	0		7	1			7	.
85	1	38	004	3	0	4	0	0	0	0	8	8790	200	31.75	.	.	.	1			1	2	2	0	0	0	0	0	0	0	0	1	0	0	0		33	0			10	.
81	1	14	006	2	0	0	0	6	0	0	4	9540	251	22.43	.	.	.	1			1	2	2	0	0	0	0	0	0	0	0	1	0	0	0		94	1			23	.	2
21	1	32	008	1	0	0	0	0	0	0	0	13320	82	5.71	.	.	.	1			1	2	2	0	0	0	0	0	0	0	0	1	0	0	0		10	1			10	.
53	2	31	009	2	0	0	0	0	0	0	2	8970	342	17.51	.	.	1.05556	1			1	2	2	0	0	0	0	0	0	0	0	1	0	0	0		58	1			14	.
59	2	14	003	3	0	0	0	0	0	0	2	14940	289	11.73	.	.	0.567568	3			2	2	1	1	1	0	1	1	1	1	1	1	2	0	0		30	1			14	.
81	1	27	002	2	0	4	0	0	7	0	11	18830	282	26.56	84	6	0.40678	1			1	2	2	0	0	0	0	0	0	0	0	1	0	0	0		22	0			7	.	2
64	1	31	002	3	0	0	0	0	7	8	4	3660	26	18.46	8	54	0.727273	1			1	2	2	0	0	0	0	0	0	0	0	1	0	0	0		213	0			17	.
68	1	31	003	2	1	4	0	6	0	0	4	18930	200	4.07	.	.	0.25	1			1	2	2	0	0	0	0	0	0	0	0	1	0	0	0		10	1			10	.	2
61	1	33	008	2	0	0	0	0	7	0	4	8420	77	8.56	.	.	.	1			1	2	2	0	0	0	0	0	0	0	0	1	0	0	0		17	0			5	.	2
69	1	13	001	1	1	0	0	0	0	0	4	18350	407	11.75	65	5	.	1			1	2	2	0	0	0	0	0	0	0	0	1	0	0	0		8	0			8	.
62	2	26	001	3	0	0	0	0	7	8	6	4800	33	14.5	9	8	2.27778	1			1	2	2	0	0	0	0	0	0	0	0	1	0	0	0		91	1			7	.	2
69	1	34	001	2	0	0	0	6	0	0	4	9380	35	9.85	45	25	.	1			1	2	2	0	0	0	0	0	0	0	0	1	0	0	0		34	1			33	.
69	2	19	012	3	0	0	0	0	7	0	8	5550	71	20.5	96	1	0.891304	1			1	2	2	0	0	0	0	0	0	0	0	1	0	0	0		27	0			3	.	2
41	1	22	012	2	0	0	0	0	7	0	6	15050	7	4.94	15	44	0.159091	1			1	2	2	0	0	0	0	0	0	0	0	1	0	0	0		37	1			10	.
62	1	38	001	2	0	4	0	0	7	8	5	6140	54	8.58	2	5	0.735849	3			2	2	1	1	1	0	1	1	1	1	1	1	2	0	0		20	1			14	.
71	1	38	003	2	0	0	0	0	7	0	9	15570	140	13.71	.	.	.	3			2	2	1	1	1	0	1	1	1	1	1	1	2	0	0		8	1			7	.
56	2	18	005	3	0	0	0	0	7	8	3	1220	229	31.97	.	.	.	1			1	2	2	0	0	0	0	0	0	0	0	1	0	0	0		31	0			4	.	2
71	1	31	006	3	0	0	5	0	0	0	3	12510	52	27.78	.	.	.	1			1	2	2	0	0	0	0	0	0	0	0	1	0	0	0		21	0			3	.	2
70	1	24	007	2	1	0	0	0	7	0	10	990	156	24.9	80	1	.	1			1	2	2	0	0	0	0	0	0	0	0	1	0	0	0		20	0			6	.	2
16	1	24	008	2	0	0	0	6	0	8		390	84	7.5	.	.	.	1			1	2	2	0	0	0	0	0	0	0	0	1	0	0	0		46	1			41	.
71	1	25	008	2	0	0	0	0	7	0	9	14250	200	21.85	26	52	1.74286	1			1	2	2	0	0	0	0	0	0	0	0	1	0	0	0		18	1			17	.
72	1	36	010	2	0	0	0	0	0	0	4	8430	424	6.35	30	21	0.655172	1			1	2	2	0	0	0	0	0	0	0	0	1	0	0	0		55	1			35	.
76	1	30	012	1	0	0	0	0	0	0	6	21720	236	19.85	.	.	1.43243	1			1	2	2	0	0	0	0	0	0	0	0	1	0	0	0		83	1			13	.
64	1	17	011	2	0	0	0	0	7	0	8	4750	231	20.57	12	50	0.957447	1	1	1	1	2	2	1	0	0	0	0	0	0	8	1	0	0	0		14	1	2	1	6	0	1	0
81	1	33	011	1	0	0	0	0	0	0	5	24560	217	29.98	77	2	3.22222	1			1	2	2	0	0	0	0	0	0	0	0	1	0	0	0		23	1			11	.
68	1	15	012	2	0	0	0	0	7	0	4	12350	107	23.16	72	4	1.69231	1			1	2	2	0	0	0	0	0	0	0	0	1	0	0	0		44	0			27	.
37	1	34	002	2	0	0	0	0	0	8	2	1500	18	15.91	1	55	1.63333	1			1	2	2	0	0	0	0	0	0	0	0	1	0	0	0		6	1	2	1	6	.
75	1	20	002	3	0	4	0	0	0	0	5	7700	112	1.02	30	38	2.46154	1			1	2	2	0	0	0	0	0	0	0	0	1	0	0	0		74	1	10	0	47	.
60	1	31	004	1	0	0	0	0	0	0	2	3800	164	26.16	.	.	.	3			2	2	1	0	0	0	0	0	0	0	0	1	2	3	0		11	0			8	.
54	1	37	006	1	0	0	0	6	0	0	3	17880	69	6.26	.	.	.	2	2	2	2	1	2	1	0	0	0	5	0	0	0	0	0	0	4		36	1	10	0	25	0	1	0
61	1	27	004	3	0	0	0	0	0	8	4	140	52	22.79	7	85	2.40741	1			1	2	2	0	0	0	0	0	0	0	0	1	0	0	0		13	1	1	0	7	.
61	1	37	004	2	0	0	0	0	0	0	5	34100	106	13.13	85	6	0.705882	1			1	2	2	0	0	0	0	0	0	0	0	1	0	0	0		19	1	1	0	15	.
37	1	15	002	3	0	0	0	0	7	8	2	3100	30	20.25	.	.	1.09302	1	1	1	1	2	2	1	0	0	0	0	6	0	0	1	0	0	0		50	0			10	0	1	0
78	1	33	005	2	0	4	0	0	0	0	10	8500	230	13.85			.	2			2	1	2	0	0	0	0	0	0	0	0	0	0	3	0		24	0			9	.
76	1	30	006	2	0	0	0	0	0	0	9	14130	33	1.23			.	3			2	2	1	0	0	0	0	0	0	0	0	1	2	0	0		28	0			22	.
17	1		006	3	0	0	0	0	0	8	2	13150	241	23.59	70	5	0.366667	1			1	2	2	0	1	0	0	0	0	0	0	1	0	0	0		108	0			70
64	1	19	007	3	0	0	0	0	0	0	4	8390	112	5.59	88	8	0.73913	1			1	2	2	0	0	0	0	0	0	0	0	1	0	0	0		15	1	14	0	14	.
34	1	23	007	3	0	0	0	0	0	8	2	10600	73	2.73	85	5	.	1			1	2	2	0	0	0	0	0	0	0	0	1	0	0	0		70	1	1	0	20	.
61	1	26	008	2	0	0	0	0	0	0	8	16910	470	12.13	87	2	2.20833	1			1	2	2	0	0	0	0	0	0	0	0	1	0	0	0		14	1	4	0	9	.
45	1	30	010	2	0	0	0	0	0	0	6	12820	49	12.33			.	1			1	2	2	0	0	0	0	0	0	0	0	1	0	0	0		31	0			10	.
64	1	23	012	2	0	4	0	0	0	8	6	3500	48	1.43			.	3			2	2	1	0	0	0	0	0	0	0	0	1	0	3	4		46	1	2	1	36	.
24	1	29	011	1	0	0	0	0	0	0	0	20890	176	34.99			.	1			1	2	2	0	0	0	0	0	0	0	0	1	0	0	0		70	0			39	.
65	1	33	006	2	0	0	0	6	0	0	4	11950	121	4.05	57	33	.	1			1	2	2	0	0	0	0	0	0	0	0	1	0	0	0		50	1	10	0	46	.
68	1	26	003	2	1	0	0	0	0	0	9	8320	471	10.84	9	75	6.33333	1			1	2	2	0	0	0	0	0	0	0	0	1	0	0	0		30	1	4	0	23	.
69	1	29	003	2	0	0	0	0	0	8	4	1420	69	18.59	66	11	.	1			1	2	2	0	0	0	0	0	0	0	0	1	0	0	0		20	1	2	1	16	.
45	1	16	003	3	0	0	0	0	0	0	0	3420	59	12.55	8	17	.	1			1	2	2	0	0	0	0	0	0	0	0	1	0	0	0		37	0			5	.
75	1	29	005	3	0	4	0	6	0	0	5	9900	122	3.04			.	1			1	2	2	0	0	0	0	0	0	0	0	1	0	0	0		89	0			45	.
74	1	33	004	2	1	0	5	0	0	0	6	16900	148	28.76			.	1			1	2	2	0	0	0	0	0	0	0	0	1	0	0	0		72	0			26	.
59	1	32	004	2	0	4	5	6	0	0	5	1800	36	7.86	.	.	.	2	2	2	2	1	2	1	1	0	0	0	0	0	0	0	0	3	0		78	1	7	0	68	1	1	0
77	1	39	010	3	0	0	0	0	0	0	5	25300	131	3.85	4	69	.	1			1	2	2	0	0	0	0	0	0	0	0	1	0	0	0		28	1	2	1	18	.
68	1	38	012	2	0	0	0	0	0	0	3	18100	47	20.06			.	2			2	1	2	0	0	0	0	0	0	0	0	0	2	3	0		40	1	2	1	14	.
35	1	25	001	2	0	0	0	0	0	0	6	2080	33	9.81			.	2			2	1	2	0	0	0	0	0	0	0	0	0	0	3	0		25	1	15	0	3	.
73	1	18	011	2	0	0	5	0	0	0	7	8400	81	17.59	27	63	.	1			1	2	2	0	0	0	0	0	0	0	0	1	0	0	0		33	1	2	1	23	.
69	1	32	011	2	0	0	0	6	0	0	4	9500	258	10.4	92	0	0.621622	1			1	2	2	0	0	0	0	0	0	0	0	1	0	0	0		18	1	2	1	15	.
60	1	8	001	2	0	0	0	0	7	8	4	10700	223	14.75			.	3			2	2	1	0	0	0	0	0	0	0	0	1	0	3	0		18	0			6	.
31	1	28	007	3	0	0	0	0	0	0	2	1300	66	14.48			0.0588235	1			1	2	2	0	0	0	0	0	0	0	0	1	0	0	0		32	1	2	1	11	.
65	1	30	006	3	0	0	5	0	0	8	7	33920	4	6.21	52	8	1.6875	1			1	2	2	0	0	0	0	0	0	0	0	1	0	0	0		30	1	2	1	17	.
78	1	29	006	2	0	4	0	0	0	0	10	4890	186	11.49	.	.	.	3			2	2	1	0	0	0	0	0	0	0	0	1	2	0	0		16	0			5	.
83	1	35	008	2	0	0	0	0	0	0	6	4100	115	12.51	29	47	.	1			1	2	2	0	0	0	0	0	0	0	0	1	0	0	0		35	0			10	.
21	1	25	012	1	0	4	5	0	0	0	2	12150	99	12.43	31	10	1.60606	1			1	2	2	0	0	0	0	0	0	0	0	1	0	0	0		278	0			42	.	2
56	1	32	002	2	0	0	0	0	7	0	3	400	29	38.9	.	.	.	1	1	1	1	2	2	1	1	0	0	0	0	0	0	1	0	0	0		38	1	2	1	38	1	3	4
73	1	35	002	2	0	4	5	0	7	8	13	320	18	31.92	.	.	.	1	1	1	1	2	2	1	0	0	0	0	6	0	0	1	0	0	0		7	1	2	1	7	0	3	10
82	1	33	003	1	0	0	0	0	0	0	4	18700	154	17.65	69	9	.	1			1	2	2	0	0	0	0	0	0	0	0	1	0	0	0		7	1			7	.	2
61	2	16	003	1	0	0	0	0	0	8	4	10010	12	16.29	.	.	.	3	4	1	2	2	1	1	1	0	1	1	1	1	1	1	0	3	0		19	1	2	1	19	1	3	9
85	1	18	001	3	0	4	0	0	0	0	6	16650	113	4.45	.	.	.	1			1	2	2	1	1	0	1	1	1	1	1	1	0	0	0		39	0			9	.
69	2	40	004	1	0	4	0	0	0	8	5	6700	71	13.55	.	.	.	1			1	2	2	0	0	0	0	0	0	0	0	1	0	0	0		139	1			28	.
88	1	37	009	1	1	0	0	0	0	0	5	5220	185	10.93	90	6	.	1			1	2	2	0	0	0	0	0	0	0	0	1	0	0	0		398	1			4	.
87	1	30	001	2	1	0	0	0	0	0	7	11560	261	12.04			.	1			1	2	2	0	0	0	0	0	0	0	0	1	0	0	0		37	0			2	.
33	1	23	003	3	0	0	0	0	0	0	1	21400	268	0.32	5	14	.	1			1	2	2	0	0	0	0	0	0	0	0	1	0	0	0		26	0			6	.
88	1	25	010	3	0	0	0	0	0	0	10	16300	150	15.49	3	12	.	3	1	1	2	2	1	1	0	0	0	0	0	0	8	1	0	3	0		8	0			8	0	3	8
62	1	25	004	1	1	4	5	0	0	0	5	6390	209	20.85	10	22	.	1			1	2	2	0	0	0	0	0	0	0	0	1	0	0	0		80	1			9	.
80	2	35	004	2	0	4	0	6	0	0	7	20380	188	19.51	2	49	.	3	1	1	2	2	1	1	1	0	1	1	1	1	1	1	0	3	0		23	1	2	1	11	2	1	0
67	1	29	009	2	0	0	0	0	7	0	8	25600	37	17.73	90	3	3.6	1			1	2	2	0	0	0	0	0	0	0	0	1	0	0	0		22	1			20	.
66	2	27	004	1	0	0	0	0	0	0	2	1020	26	32.39	79	4	1.275	1			1	2	2	0	0	0	0	0	0	0	0	1	0	0	0		9	1			8	.	2
83	2	35	008	3	0	0	0	0	0	0	5	8000	416	5.02	81	9	2.33333	1			1	2	2	0	0	0	0	0	0	0	0	1	0	0	0		26	1			25	.
65	2	19	003	1	1	0	0	0	0	0	3	8130	179	13.64	38	6	0.4	1	1	1	1	2	2	1	1	0	0	0	0	0	0	1	0	0	0		78	0			4	0	3	2
73	2	47	004	2	0	0	0	6	0	0	4	9110	209	15.57	59	11	0.619048	1			1	2	2	0	0	0	0	0	0	0	0	1	0	0	0		21	0			6	.
38	2	18	002	2	0	0	0	6	0	0	0	13510	206	2.84	50	10	.	1			1	2	2	0	0	0	0	0	0	0	0	1	0	0	0		44	1			12	.
79	2	60	002	1	0	4	0	0	0	0	4	14980	246	15.12	82	6	1.72727	1	1	1	1	2	2	1	1	0	0	0	0	0	0	1	0	0	0		24	1	1	0	24	1	3	4
52	1	28	007	3	0	0	0	0	0	8	3	3780	56	8.13	.	.	.	1			1	2	2	0	0	0	0	0	0	0	0	1	0	0	0		59	1			12	.
85	1	45	012	2	0	0	0	6	0	0	6	42490	93	7.13	75	5	.	1			1	2	2	0	0	0	0	0	0	0	0	1	0	0	0		25	0			9	.
75	1	37	012	1	0	0	5	0	0	0	4	24240	55	27.33	80	5	.	3			2	2	1	1	1	0	1	1	1	1	1	1	2	0	0		26	0			11	.	2
82	1	38	001	2	0	0	0	0	7	0	10	8160	69	13.31	64	19	0.9375	1			1	2	2	0	0	0	0	0	0	0	0	1	0	0	0		15	1			3	.
83	1	22	005	3	0	0	0	0	0	0	6	20820	265	4.68	.	.	.	1			1	2	2	0	0	0	0	0	0	0	0	1	0	0	0		31	1			31	.	2
73	2	34	003	2	0	0	0	0	7	0	9	12460	45	2.78	.	.	.	1			1	2	2	0	0	0	0	0	0	0	0	1	0	0	0		10	1			10	.
59	1	28	007	1	0	0	0	0	0	0	8	25790	271	26.25	95	1	0.25	1			1	2	2	0	0	0	0	0	0	0	0	1	0	0	0		37	0			2	.
70	1	29	008	1	0	0	0	0	0	0	6	19410	235	9.34	.	.	.	3			2	2	1	1	1	0	1	0	0	0	1	1	0	3	0		69	1			3	.	2
49	1	22	008	3	0	0	0	0	7	0	6	30	13	29.51	.	.	.	1			1	2	2	0	0	0	0	0	0	0	0	1	0	0	0		22	1			7	.	2
74	1	33	012	1	1	0	0	0	0	0	4	15840	240	8.08	39	7	3	1			1	2	2	0	0	0	0	0	0	0	0	1	0	0	0		13	0			11	.
65	1	30	012	2	0	0	0	0	7	0	8	150	94	31.6	53	5	1.15152	1			1	2	2	0	0	0	0	0	0	0	0	1	0	0	0		56	0			10	.	2
38	1	4	001	2	0	0	0	6	0	0	0	9300	164	5.49	.	.	.	1	1	1	1	2	2	1	0	0	0	0	6	0	0	1	0	0	0		29	1	10	0	22	6	1	0
50	1	26	004	1	1	0	0	0	0	0	2	17190	407	18.88	98	0	1.41935	1			1	2	2	0	0	0	0	0	0	0	0	1	0	0	0		77	1	2	1	9	.
60	1	27	004	3	1	0	0	0	0	0	7	13180	176	7.54	53	3	1.36667	1			1	2	2	0	0	0	0	0	0	0	0	1	0	0	0		30	1	2	1	19	.
66	1	17	011	2	0	0	0	0	0	0	4	13600	217	5.33	71	0	.	1			1	2	2	0	0	0	0	0	0	0	0	1	0	0	0		22	1	2	1	14	.
55	1	27	010	2	0	4	0	0	0	0	7	7520	29	12			.	2			2	1	2	0	0	0	0	0	0	0	0	0	2	0	0		50	1	2	1	6	.
60	1	26	007	2	0	4	0	0	0	8	5	5030	368	15.47		11	.	1			1	2	2	0	0	0	0	0	0	0	0	1	0	0	0		12	0			2	.
60	1	31	008	2	0	0	5	6	0	8	7	19870	43	4.64	59	15	.	1	1	1	1	2	2	1	0	0	0	5	0	0	0	1	0	0	0		44	1	2	1	19	6	3	5
56	1	32	011	3	0	0	5	0	0	8	5	3690	31	22.19			.	1			1	2	2	0	0	0	0	0	0	0	0	1	0	0	0		63	1	4	0	10	.
65	1	27	001	3	0	0	0	0	0	0	2	15700	163	8.79			.	1			1	2	2	0	0	0	0	0	0	0	0	1	0	0	0		97	0			8	.
69	1	20	003	2	0	4	5	0	0	0	7	8940	346	8.05			.	1			1	2	2	0	0	0	0	0	0	0	0	1	0	0	0		51	0			3	.
77	1	16	003	3	0	0	0	0	0	0	3	14210	220	22.37			.	1			1	2	2	0	0	0	0	0	0	0	0	1	0	0	0		41	1	2	1	24	.
36	1	23	001	1	0	0	0	0	0	0	0	7890	103	15.52	6	47	2.68182	1			1	2	2	0	0	0	0	0	0	0	0	1	0	0	0		44	1	2	1	2	.
77	1	33	012	2	0	0	5	0	0	0	4	11600	132	11.39	.	.	.	2	2	2	2	1	2	1	0	0	0	0	6	0	0	0	0	3	0		94	1	8	0	14	0	1	0
71	1	16	004	2	0	0	0	6	0	0	5	11550	235	6.33	8	6	.	1			1	2	2	0	0	0	0	0	0	0	0	1	0	0	0		29	1	10	0	24	.
54	1	29	003	2	0	0	0	6	0	0	2	17700	15	15.47			.	1			1	2	2	0	0	0	0	0	0	0	0	1	0	0	0		16	1	2	1	4	.
59	1	18	009	1	0	4	5	6	0	0	4	10810	281	2.46	17	17	2.06897	1			1	2	2	0	0	0	0	0	0	0	0	1	0	0	0		20	0			2	.
73	1	28	010	2	0	4	0	6	0	0	5	9800	71	9.18	87	3	.	1			1	2	2	0	0	0	0	0	0	0	0	1	0	0	0		9	1	16	0	9	.
24	1	32	012	1	0	0	5	6	0	0	3	13750	285	2.53			0.758621	1			1	2	2	0	0	0	0	0	0	0	0	1	0	0	0		27	0			4	.
76	1	37	007	1	0	4	0	0	0	0	5	15500	86	14.49	58	10	.	1			1	2	2	0	0	0	0	0	0	0	0	1	0	0	0		33	1	2	1	2	.
62	1	19	003	2	0	0	0	0	0	0	8	8600	296	1.53	2	74	0.631579	1			1	2	2	0	0	0	0	0	0	0	0	1	0	0	0		11	0			3	.
21	1	25	003	2	0	0	0	6	0	0	1	9000	226	5.19	29	21	1.48485	1			1	2	2	0	0	0	0	0	0	0	0	1	0	0	0		12	1	2	1	11	.
67	1	33	006	2	0	0	0	6	7	8	4	10910	389	24.37	.	.	0.72549	3	2	2	2	2	1	1	0	0	0	5	0	0	0	1	0	3	0		20	1	2	1	17	5	1	0
71	2	37	010	3	0	0	0	0	0	0	3	14200	48	24.71	90	2	0.449275	1			1	2	2	0	0	0	0	0	0	0	0	1	0	0	0		103	0			13	.
27	1	25	011	3	0	0	0	0	0	0	0	12310	511	3.15	.	.	.	2			2	1	2	0	0	0	0	0	0	0	0	0	0	3	0		111	0			47	.	2
44	1	12	007	3	0	0	0	6	0	0	1	9490	258	14.85	.	.	0.961538	3			2	2	1	0	0	0	0	0	0	0	0	1	2	0	0		69	0			12	.
58	1	30	002	3	1	0	0	0	0	0	2	3380	223	21.48	8	45	.	3	3	2	2	2	1	1	1	0	1	1	1	1	1	1	0	3	0		28	0			4	1	1	0
72	1	16	011	2	1	0	0	0	0	0	9	13910	50	3.96	90	.	.	1			1	2	2	0	0	0	0	0	0	0	0	1	0	0	0		23	1	2	1	13	.
79	1	24	002	3	0	0	0	0	0	0	6	9590	60	6.9	.	.	.	3	2	2	2	2	1	1	1	0	1	1	1	1	1	1	0	3	0		25	1	5	0	25	0	3	11
83	2	32	002	1	0	4	0	0	0	0	5	5460	197	7.68	.	.	.	1	1	1	1	2	2	1	1	0	0	0	0	0	0	1	0	0	0		19	1	6	0	12	0	1	0
67	1	36	002	1	0	0	0	0	0	0	2	12890	177	9.42	30	15	0.263158	1			1	2	2	0	0	0	0	0	0	0	0	1	0	0	0		487	0			9	.	2
70	2	25	004	2	0	0	0	0	0	0	3	8860	39	12.55	.	.	.	1			1	2	2	0	0	0	0	0	0	0	0	1	0	0	0		12	1			12	.	2
84	1	26	008	3	0	0	0	0	0	0	5	11300	185	5.12	.	.	.	1			1	2	2	0	0	0	0	0	0	0	0	1	0	0	0		25	0			10	.
75	1	27	010	3	0	0	0	0	0	0	5	14670	177	18.34	90	1	.	3			2	2	1	0	0	0	0	0	0	0	0	1	0	3	0		112	0			23	.
73	2	28	005	2	1	0	0	6	0	0	4	14320	237	10.56	.	.	.	1			1	2	2	0	0	0	0	0	0	0	0	1	0	0	0		32	1			10	.	2
38	2	31	004	1	0	4	0	0	0	0	1	5010	68	3.27	65	5	.	1			1	2	2	0	0	0	0	0	0	0	0	1	0	0	0		44	0			10	0	2
79	2	26	004	2	0	0	0	0	0	0	3	7630	123	5.69	98	0	.	1			1	2	2	0	0	0	0	0	0	0	0	1	0	0	0		58	0			5	.	2
56	2	29	004	3	0	0	0	0	7	8	3	5480	56	10.34	14	44	.	1			1	2	2	0	0	0	0	0	0	0	0	1	0	0	0		13	1			9	.
46	1	26	005	2	0	0	0	0	7	0	6	1050	52	13.38	.	.	.	1			1	2	2	0	0	0	0	0	0	0	0	1	0	0	0		18	1			15	.	2
84	2	25	005	3	0	0	0	0	0	0	5	17290	324	6.41	.	.	.	2			2	1	2	0	0	0	0	0	0	0	0	0	0	3	0		104	1			21	.	2
69	2	38	005	3	0	4	5	6	0	0	4	910	137	13.96	31	8	0.144737	1			1	2	2	0	0	0	0	0	0	0	0	1	0	0	0		66	0			2	.	2
49	2	13	007	2	1	0	5	6	0	0	1	2290	48	6.48	10	67	1.63889	1			1	2	2	0	0	0	0	0	0	0	0	1	0	0	0		18	1			18	.	2
74	1	19	005	2	1	0	0	6	0	0	4	13140	200	8.49	62	14	.	1			1	2	2	0	0	0	0	0	0	0	0	1	0	0	0		18	1			13	.
64	2	26	001	1	0	0	0	0	0	0	2	15630	200	29.55	.	.	3	3			2	2	1	1	1	0	1	1	1	1	1	1	2	0	0		16	0			5	.	2
71	1	18	001	1	0	4	0	0	0	0	6	15990	327	9.78	58	32	2.2	1			1	2	2	0	0	0	0	0	0	0	0	1	0	0	0		175	0			4	.
59	2	27	001	2	0	0	0	6	0	0	2	12900	165	7.76	31	4	.	1			1	2	2	0	0	0	0	0	0	0	0	1	0	0	0		21	1			21	.
86	1	42	001	1	1	4	0	0	0	0	5	18230	73	14.96	36	3	1.45161	1			1	2	2	0	0	0	0	0	0	0	0	1	0	0	0		5	1			5	.
48	1	16	002	3	0	0	0	0	0	0	2	6540	12	22.77	.	.	.	1			1	2	2	0	0	0	0	0	0	0	0	1	0	0	0		28	1			25	.	2
74	1	28	005	3	0	0	0	0	0	0	6	29900	234	11.24	.	.	.	1			1	2	2	0	0	0	0	0	0	0	0	1	0	0	0		49	1			40	.
24	2	18	006	3	0	0	0	0	0	0	0	20040	236	27.36	.	.	.	2			2	1	2	0	0	0	0	0	0	0	0	0	0	3	0		53	0			18	.	2
67	1	36	011	1	0	4	0	0	0	0	3	8900	26	20.68	88	4	1.21875	3			2	2	1	0	0	0	0	0	0	0	0	1	0	3	0		40	0			9	.
